# Supplementary material for: Long noncoding RNAs in vascular smooth muscle cells regulate vascular calcification
Source: Sci Rep. 2019 Apr 10;9:5848. doi: 10.1038/s41598-019-42283-x (PMC6458154; doi:10.1038/s41598-019-42283-x)
Supplement: Supplementary file 2 — Supplementary Table S1 [file 41598_2019_42283_MOESM2_ESM.xlsx]

## Sheet: Sheet1
Genomics locus	1_control	2_control	3_pi_6hr	4_pi_6hr	5_pi_3day	6_pi_3day	7_pi_6day	8_pi_6day	Average	Fold(6hr)	Fold(3d)	Fold(6d)	Description
chr1:221151826-221153278	277466	271826	239638	239281	232506	210021	258088	204364	241649	-0.197792	-0.311808	-0.24827	Malat1
chr1:221154560-221156910	189435	195484	149815	161767	146390	99189.6	76153.9	93666.5	138988	-0.304943	-0.648364	-1.18055	Malat1
chr1:221158097-221158792	409362	437192	294246	336326	289788	145995	54437.8	118137	260685	-0.424941	-0.957992	-2.29438	Malat1
chr1:91070291-91071030	20338	21486.3	26076.3	25173.2	22494.6	22636.6	15223.8	15443.2	21109	0.293197	0.109784	-0.447654
chr3:163815319-163817911	21537.9	20255.6	7915.62	9879.07	17128	14935.9	19074	10121.8	15106	-1.23183	-0.382329	-0.517518
chr8:45691195-45809133	7048.54	6974.93	7727.6	7064.89	6770.76	6661.47	6443.74	8433.42	7140.67	0.0770215	-0.0621445	0.0852558
chr13:78852522-78855844	17531.9	15765.4	8576.32	9358.88	9831.36	8403.3	8677.15	6160.95	10538.2	-0.892611	-0.868722	-1.1661	Gas5
chr1:224921299-224924589	17528.9	16675.1	6626.45	6408.23	7688.49	7058.4	8654.42	5686.67	9540.83	-1.39181	-1.21375	-1.25401	Snhg1
chr1:227110935-227113844	5414.52	6554.39	7634.04	8142.66	16760.4	11563.8	10566.2	6566.42	9150.3	0.398504	1.24274	0.517454
chr20:4871263-4873982	9726.05	8325.25	4161.6	4060.55	5936.77	5209.85	6603.89	4429.41	6056.67	-1.13452	-0.695496	-0.710238
chr5:75143517-75144774	14228.5	15229.2	9581.66	10044.9	7524.01	6673.39	4717.74	3795.89	8974.41	-0.585837	-1.05302	-1.7908
chr12:22601607-22605139	3201.03	3137.87	3546.51	3900.27	4692.07	3136.57	6255.31	2827.25	3837.11	0.232384	0.304529	0.518866
chr2:254507435-254507879	4048.8	3344.34	5674.77	5814.92	2762.9	3156.91	3468.29	2844.27	3889.4	0.636081	-0.320636	-0.227962
chr8:45691195-45809133	4751.99	4702.43	4007.82	3852.08	3823.66	2638.53	2743.72	4982.93	3937.89	-0.266478	-0.548966	-0.291146
chr2:85374141-85377163	5988.82	6456.59	7983.95	7912.73	3622.54	5355.14	2712.27	2608.51	5330.07	0.353112	-0.471199	-1.2259
chr7:102648393-102871316	3073.7	2587.33	3638.26	3366.94	3031.95	3448	3591.9	3633	3296.39	0.307362	0.194918	0.351913
chr6:125861218-125870231	3827.5	4774.55	5727.66	6348.59	4620.49	4226.74	3550.16	2523.24	4449.87	0.48942	0.0405453	-0.502176
chr14:78814724-78828790	2372.26	2462.93	3196.3	3255.97	2664.26	3232.38	2735.35	2524.67	2805.52	0.416234	0.286321	0.121496
chrX:18440755-18457509	2610.29	2677.53	2871.75	2504.3	2412.9	2522.5	1947.12	1627.21	2396.7	0.0238735	-0.0995061	-0.565
chr2:52671053-52679414	2744.42	2647.78	1571.54	1654.02	5279.51	3687.4	4720.78	2927.22	3154.08	-0.741324	0.733737	0.504209
chr3:111397050-111410587	2171.96	2355.64	2797.02	2890.28	2330.89	1938.56	2031.17	1523.71	2254.9	0.328997	-0.0846963	-0.348946
chr4:40419068-40420713	1873.88	2110.16	3268.11	3869.97	2600.1	2194.79	2084.75	1492.81	2436.82	0.841304	0.267266	-0.155256
chr5:8977978-8980098	4044.05	3991.4	3146.23	3444.97	2734.9	2388.86	2356.38	1478.4	2948.15	-0.285838	-0.649176	-1.06724
chr3:120372664-120373523	3798.15	2918.26	3944.35	3133.39	2071.38	2269.33	1656.42	1342.73	2641.75	0.0755985	-0.629759	-1.16314	Linc00116
chr3:4092015-4094902	1607.26	1785.06	1362.3	1340.69	1549.69	1275.07	1539.58	1344.16	1475.48	-0.327716	-0.264144	-0.234331
chr10:105648524-105649948	4833.23	4893.74	1250.41	1460.6	2941.68	2787.11	3782.43	2232.52	3022.72	-1.84316	-0.76376	-0.693438	Snhg16
chr10:48926701-48929449	5973.49	4359.22	1618.97	1198.29	2122.87	2012.47	2916.66	1886.39	2761.04	-1.87485	-1.32114	-1.1052	Lrrc75a-as1
chr1:90820594-90848674	1303.5	1196.19	1689.65	1314.18	1833.43	2013.68	2338.13	1597.08	1660.73	0.265054	0.622026	0.654691
chrX:23217953-23219754	1687.38	1357.86	1687.79	1675.27	1331.09	1562.09	1078.53	1107.3	1435.91	0.143219	-0.0738998	-0.478375
chr3:154845322-154851179	2918.83	2728.05	1304.56	1048.76	1712.28	1512.19	1345.95	1146.84	1714.68	-1.26276	-0.808392	-1.17969
chr10:105645693-105648299	3095.44	3221.85	1044.53	1293.67	2318.46	2286.19	3019.09	1497.49	2222.09	-1.43391	-0.456214	-0.484075
chr10:85864573-85865284	1637.02	1620.95	1342.13	1485.69	1627.02	1356.43	1894.9	1026.9	1498.88	-0.204283	-0.126992	-0.157116
chr4:58354473-58373379	979.911	931.364	1758.68	1680.81	1279.84	1168.17	2382.98	1946.81	1516.07	0.847659	0.357074	1.17976
chr3:120899193-120955505	1097.47	1200.11	2802.4	3009.31	1483.13	1235.35	1181.45	895.111	1613.04	1.33885	0.242685	-0.145919
chr2:196046428-196052903	1137.96	1252.65	2412.65	1666.19	1174.17	1679.65	1199.45	879.291	1425.25	0.77078	0.255516	-0.201669
chr1:1207153-1220928	1260.95	1141.75	1173.12	1243.36	1074.83	877.47	962.28	962.413	1087.02	0.00825053	-0.299482	-0.320028
chr11:73702586-73703314	843.308	1259.04	1339.41	1265.72	1256.29	1156.44	1238.86	1605.71	1245.6	0.309354	0.198665	0.436209
chr13:75060188-75066815	1362.95	1254.94	2065.41	2594.73	1372.68	2245.24	837.951	1230.05	1620.49	0.831969	0.466756	-0.340168
chr7:25041058-25042296	1486.88	1523.48	1732	2545.81	1383.69	1799.54	831.972	1060.48	1545.48	0.506936	0.0805554	-0.669679
chr6:99040564-99063904	947.09	831.136	855.245	829.515	1213.46	1230.18	1005.73	1298.06	1026.3	-0.0778956	0.458593	0.373571
chr14:86800339-86803390	2884.67	2134.58	1574.37	1332.17	1117.68	1043.28	1521.03	796.968	1550.59	-0.788169	-1.2158	-1.11459
chr4:161679673-161685060	995.895	927.527	1179.98	1336	982.833	1031.13	795.061	948.814	1024.65	0.387445	0.0663619	-0.141379
chr1:134873398-134888108	1367.24	1486.42	1491.63	1552.01	1221.21	1192.48	760.134	802.36	1234.19	0.0929843	-0.241573	-0.868963
chr1:215881008-215989549	1212.13	1235.15	1338.27	1433.65	1049.72	1310.87	759.148	913.978	1156.61	0.179706	-0.0520317	-0.548633
chr17:22252019-22263289	1121.64	1177.48	850.143	875.173	1242.08	916.267	1294.16	755.55	1029.06	-0.414221	-0.0911549	-0.165662
chr2:227718788-227721052	1490.84	1373.81	1815.03	1661.24	1076.41	1114.8	979.752	718.466	1278.79	0.279181	-0.386631	-0.754337
chr19:38365474-38385915	842.05	716.652	1106.68	1340.12	1174.67	1194.62	1264.63	1151.67	1098.89	0.650551	0.60411	0.632454
chr1:137420224-137426137	940.583	1012.54	691.623	766.683	1184.99	1304.94	1381.03	1525.09	1100.93	-0.421489	0.350322	0.573311
chr1:157561773-157573264	1576.58	1442.33	1548.92	1685.29	1433.68	1576.62	685.562	1224.21	1396.65	0.0993856	-0.00412048	-0.660627
chr3:162687970-162692112	898.323	1015.65	798.737	753.112	958.553	938.677	856.199	661.252	860.063	-0.302582	-0.0126759	-0.334921
chr1:80190218-80191618	1363.26	1345.01	834.497	616.528	1807.18	1410.63	1518.36	1119.02	1251.81	-0.900299	0.248708	-0.0382661
chr1:154377664-154380983	659.213	614.376	739.811	751.152	872.709	739.751	1297.91	671.738	793.332	0.227345	0.340364	0.629038
chr10:39120486-39194004	741.725	657.151	613.292	713.549	1045.25	992.918	2146.94	973.66	985.561	-0.0762726	0.543005	1.15756
chrX:157347218-157353457	754.016	917.029	826.107	1127.34	606.04	1038.44	1007.33	1029.63	913.241	0.225272	-0.0231191	0.285667
chr19:42964585-42972101	623.533	602.288	912.512	992.644	704.215	853.183	719.161	726.269	766.726	0.636161	0.345389	0.23775
chr5:107612540-107620590	585.306	709.299	2955.89	2926.14	1216.77	1082.07	630.602	587.08	1336.64	2.1838	0.828394	-0.0883746
chr6:93445846-93461551	778.662	761.741	1045.85	1155.37	710.377	635.409	816.534	537.487	805.179	0.514996	-0.194859	-0.186058
chr2:187902006-187902546	1672.62	1786.83	1450.85	1427.93	873.289	848.722	685.354	534.482	1160.01	-0.265085	-1.00645	-1.50386
chrX:77191502-77193635	879.722	800.294	898.337	855.357	973.794	723.873	1141.26	526.178	849.852	0.0619221	0.0150785	-0.0108419
chr10:13893403-13893942	959.7	1211.28	1906.27	1772.05	814.934	592.447	524.812	601.595	1047.89	0.760701	-0.625333	-0.946618
chr3:29989756-30001771	526.053	582.857	527.651	635.321	599.124	533.386	633.383	523.448	570.153	0.0686741	0.0303815	0.0610358
chr10:106021706-106023856	814.244	709.417	908.98	685.758	572.975	505.792	552.996	641.82	673.998	0.0657775	-0.498159	-0.350753
chr4:145010881-145016533	543.689	614.454	1013.58	969.765	552.732	552.378	796.056	503.358	693.252	0.776122	-0.0676234	0.166048
chr6:26387283-26389524	521.689	498.983	4531.38	4140.91	2355.48	1061.33	3296.94	757.41	2145.52	3.08689	1.74313	1.98995
chr10:70509718-70512820	594.192	483.147	704.549	641.692	502.973	517.466	573.365	599.424	577.101	0.321464	-0.0782823	0.122471
chr3:21373212-21381013	857.923	928.283	636.337	638.02	758.955	610.372	681.049	478.388	698.666	-0.487129	-0.383431	-0.623474
chr5:167056425-167087844	456.595	487.894	580.59	522.391	632.318	545.32	1210.33	892.579	666.002	0.223802	0.31829	1.15478
chr14:1467669-1469958	611.664	573.561	724.39	767.821	521.983	510.871	559.429	455.108	590.603	0.332291	-0.198525	-0.224339
chr9:46282126-46285355	443.84	494.073	1004.8	1109.3	1277.06	436.125	2507.69	543.403	977.036	1.17252	0.869155	1.7018
chr1:214317299-214326293	634.603	579.266	465.297	502.626	500.211	433.498	474.398	486.321	509.527	-0.326649	-0.378568	-0.337426
chr13:86607781-86622320	514.781	555.305	427.867	447.299	434.585	674.764	581.401	982.246	577.281	-0.290098	0.0519866	0.547188
chr2:266317788-266325050	649.324	663.903	854.133	875.798	526.876	496.675	468.422	424.218	619.919	0.397598	-0.359533	-0.556966
chr14:83878294-83887584	675.188	820.989	1005.35	1031.96	942.898	882.812	421.875	704.062	810.642	0.445385	0.287177	-0.410155
chr14:104708647-104715786	454.255	417.671	724.845	820.503	647.379	656.358	689.745	622.545	629.163	0.825654	0.580375	0.589809
chr4:162988325-162991176	409.922	419.185	1060.52	997.339	684.613	601.705	933.711	759.46	733.307	1.31151	0.633617	1.0301
chr20:2491695-2492504	836.211	692.735	499.218	450.381	406.058	458.918	556.714	432.847	541.635	-0.687147	-0.821805	-0.627677
chr20:3704207-3706631	1088.98	990.087	908.163	707.485	552.191	853.383	400.151	508.174	751.077	-0.363823	-0.564777	-1.19466
chr9:119091049-119099903	481.637	490.211	394.309	481.47	900.057	540.17	927.065	710.605	615.69	-0.150164	0.567494	0.752842
chr18:48827985-48853386	582.903	539.768	686.609	719.89	548.672	597.384	391.394	415.765	560.298	0.325173	0.0297423	-0.47601
chr17:32852309-32856721	398.54	367.376	637.873	893.509	782.198	1100.54	411.262	873.23	683.066	0.999576	1.29757	0.74594
chr11:47113285-47115028	612.205	529.961	388.16	444.939	360.629	500.361	466.928	389.009	461.524	-0.455212	-0.407704	-0.416196
chr15:87453034-87540474	435.861	438.401	352.848	393.763	429.104	478.083	436.577	463.534	428.521	-0.227709	0.0533343	0.0420372
chr2:231545534-231711802	892.382	946.234	351.313	432.894	655.495	486.258	552.89	348.201	583.208	-1.22931	-0.68737	-1.02888
chr7:99302315-99303753	965.748	795.4	750.819	721.553	858.083	842.633	331.576	827.263	761.634	-0.258374	-0.0503739	-0.603836
chr1:250105677-250200076	395.812	380.99	913.514	668.315	372.055	434.737	320.579	426.513	489.064	1.02597	0.0546499	-0.056261
chr2:188068083-188073599	328.561	314.392	448.107	466.641	415.81	348.842	388.465	427.958	392.347	0.508661	0.25009	0.344604
chr14:113539045-113570007	395.756	311.024	377.694	381.241	337.541	443.516	332.45	431.268	376.311	0.102715	0.144167	0.111779
chr2:180878152-180883459	437.216	466.077	367.372	310.6	578.443	527.65	447.563	398.461	441.673	-0.413968	0.292207	-0.0944954
chr14:36664035-36665016	360.263	310.299	894.211	824.142	518.213	342.21	424.144	402.521	509.5	1.35758	0.359675	0.301932
chr13:75158129-75172023	497.357	533.787	432.347	403.305	310.286	390.232	320.569	470.166	419.756	-0.303272	-0.557752	-0.38298
chr9:99556539-99566978	510.399	661.849	730.818	837.981	709.45	639.658	306.535	504.615	612.663	0.420383	0.202728	-0.531237
chr13:110864490-110877441	532.901	638.025	298.285	306.936	476.184	453.756	394.694	509.816	451.325	-0.952116	-0.33244	-0.372442
chr13:77784807-77822333	469.574	528.345	570.421	689.81	466.374	481.929	340.965	297.758	480.647	0.336694	-0.0735746	-0.643732
chr5:133799174-133802097	457.723	296.144	639.583	799.177	505.305	729.421	369.19	608.173	550.59	0.932444	0.711809	0.374584
chr3:95007725-95008790	337.137	294.86	395.24	400.345	335.3	387.213	306.799	326.936	347.979	0.332098	0.193106	0.00396198
chrX:72723745-72725978	540.381	617.14	832.787	1008.13	718.634	631.096	291.994	377.421	627.198	0.669386	0.221632	-0.790066
chr12:51760126-51840207	428.877	433.821	295.046	287.463	436.871	386.063	322.83	375.049	370.752	-0.566575	-0.0680789	-0.305879
chr8:52516067-52603604	336.636	377.73	410.37	446.231	428.975	436.172	287.216	332.863	382.024	0.26196	0.276282	-0.204211
chr13:67347151-67350860	497.259	394.652	895.734	999.847	1269.79	437.344	1415.79	277.82	773.529	1.08767	0.936605	0.92513
chr12:22784232-22799362	378.104	501.502	381.962	309.899	309.375	409.659	276.217	567.72	391.805	-0.346375	-0.290797	-0.0597221
chr8:13523605-13526025	301.057	275.402	402.948	585.27	402.875	375.033	485.062	272.506	387.519	0.777611	0.432382	0.394157
chrX:137463857-137482303	307.927	393.993	428.567	391.391	271.854	330.598	289.713	354.657	346.088	0.224243	-0.22046	-0.123417
chr7:143701203-143702946	923.462	1055.34	674.755	534.562	529.613	781.449	269.484	824.372	699.13	-0.710435	-0.593891	-0.855204
chr2:183807072-183811118	527.622	542.161	267.276	332.839	425.309	393.01	303.082	304.885	387.023	-0.834007	-0.386583	-0.815253
chr2:185437772-185438589	267.188	386.701	597.285	444.785	270.963	285.715	325.421	325.705	362.97	0.672335	-0.232203	-0.00610901
chr20:3223178-3241469	265.608	287.679	299.544	342.488	328.263	373.479	791.972	667.775	419.601	0.214617	0.342913	1.39962
chr12:12330400-12338817	356.615	341.227	265.485	295.228	354.49	469.591	410.548	367.203	357.548	-0.315638	0.239886	0.156408
chr14:10839876-10850538	494.591	424.694	338.555	313.24	321.77	302.671	307.876	259.828	345.403	-0.496094	-0.557947	-0.695373
chr5:107178123-107203908	470.241	492.578	600.253	616.367	454.625	552.144	259.228	440.61	485.756	0.337542	0.0643962	-0.460244
chr10:13592057-13592817	684.558	602.39	276.101	301.281	429.646	612.845	340.487	255.469	437.847	-1.15636	-0.303919	-1.11068
chr13:78820818-78825672	373.794	444.444	255.076	351.678	359.374	308.817	354.051	254.111	337.668	-0.431409	-0.29226	-0.428065
chr13:50618692-50636329	310.231	273.351	267.118	262.245	349.642	363.578	362.585	253.161	305.239	-0.140678	0.289412	0.0774
chr20:9254335-9257033	465.742	457.406	254.497	252.134	291.835	304.915	251.614	311.348	323.686	-0.865627	-0.629435	-0.713524
chr13:51275946-51280865	585.28	500.047	376.092	408.442	493.238	381.1	249.131	373.29	420.827	-0.468222	-0.311867	-0.802167
chr13:77979828-77988006	512.784	549.573	569.674	609.351	557.653	631.027	248.964	346.492	503.19	0.150326	0.162092	-0.835202
chr5:56565236-56566870	272.179	266.755	312.531	279.187	267.113	346.891	245.662	250.927	280.156	0.134801	0.188139	-0.118056
chr4:58408729-58485447	324.746	301.384	304.609	237.031	362.173	394.285	683.093	600.012	400.917	-0.209128	0.272798	1.03511
chr17:28825008-28829441	234.155	238.669	783.718	1076.73	522.904	502.415	510.594	367.683	529.609	1.97627	1.1167	0.893373
chr4:118328837-118340122	233.146	264.324	365.18	402.565	316.025	264.454	284.865	330.729	307.661	0.626018	0.222634	0.30737
chr9:113923713-113928760	355.942	230.134	467.743	357.23	330.805	276.108	295.115	416.4	341.185	0.493259	0.050402	0.279806
chr3:50656124-50658546	362.99	400.277	381.118	366.266	450.399	448.224	229.26	290.401	366.117	-0.0303381	0.235528	-0.554617
chr4:77269038-77270198	228.544	255.935	366.566	375.973	332.121	349.229	380.416	311.936	325.09	0.616033	0.491962	0.515072
chr4:82160445-82162059	313.412	327.287	312.126	343.792	240.666	274.518	228.226	232.528	284.069	0.0338687	-0.314559	-0.47565
chr18:413869-417765	557.276	518.027	414.176	225.245	366.873	322.069	269.331	255.652	366.081	-0.749905	-0.642289	-1.0344
chr15:41967555-41982835	396.461	410.098	469.884	556.114	403.112	322.22	334.27	223.754	389.489	0.347176	-0.153139	-0.531453
chr19:16405307-16415786	345.481	295.18	216.371	269.121	301.147	322.613	456.559	252.503	307.372	-0.400114	-0.0385701	0.146351
chr8:23492465-23562299	268.682	224.173	223.996	244.239	213.708	309.312	277.392	241.248	250.344	-0.0739305	0.0857029	0.0735702
chr1:33277554-33281870	212.228	256.309	356.539	441.842	248.966	251.477	308	251.347	290.839	0.768914	0.0950428	0.255581
chr13:50802052-50812305	229.301	211.324	249.546	255.806	438.644	326.031	740.474	314.486	345.702	0.197737	0.795295	1.25957
chrX:137700763-137749030	264.302	238.767	274.533	288.234	217.249	207.715	245.396	317.506	256.713	0.161781	-0.243416	0.162127
chr9:113505068-113507645	206.985	224.36	352.74	301.554	223.695	299.162	239.753	213.514	257.72	0.601097	0.277574	0.0715189
chrX:34361526-34366205	308.977	305.828	205.932	228.275	290.166	358.048	210.737	418.331	290.787	-0.501746	0.0763413	0.0330871
chr4:12366292-12472658	443.69	511.988	319.823	205.821	719.613	415.432	709.366	557.76	485.437	-0.862439	0.248153	0.406963
chr5:125873135-125894257	285.135	273.885	238.411	281.515	272.047	241.728	215.51	205.814	251.756	-0.104594	-0.121763	-0.40797
chr15:87404840-87450319	260.979	257.181	205.277	222.893	255.574	288.376	299.387	236.777	253.305	-0.275214	0.0700764	0.0492767
chr7:124207140-124216680	223	203.665	265.037	238.641	309.271	324.706	225.26	249.765	254.918	0.239398	0.571327	0.1549
chr10:82734388-82743304	436.762	424.952	387.582	397.925	269.627	418.687	197.173	251.117	347.978	-0.133585	-0.324142	-0.942777
chr8:99641801-99650228	439.189	541.046	240.933	313.949	527.935	412.729	195.902	324.793	374.56	-0.820947	-0.0594482	-0.912689
chr3:147043272-147046008	295.48	333.487	215.318	459.371	456.924	195.455	781.082	570.811	413.491	0.101238	0.052726	1.10392
chr5:159207272-159214241	300.311	337.116	195.397	201.209	335.016	314.729	381.478	356.547	302.725	-0.684554	0.0276135	0.21141
chr19:52404668-52408004	292.666	256.111	312.373	285.244	240.586	365.3	290.333	194.478	279.636	0.123001	0.142826	-0.178798
chr2:12518009-12519102	237.746	242.631	213.402	191.116	233.386	231.41	252.641	199.248	225.198	-0.247963	-0.0475694	-0.0881986
chr10:109371571-109373648	270.085	284.674	287.889	310.637	190.412	232.389	193.734	284.782	256.825	0.109553	-0.391882	-0.213294
chr9:53098070-53101541	349.626	316.878	237.245	337.135	365.027	229.558	184.241	325.246	293.12	-0.214608	-0.16473	-0.387568
chr2:5635235-5825696	250.498	226.719	189.848	219.1	233.091	274.529	182.177	256.193	229.019	-0.222728	0.0891035	-0.122496
chr1:135963997-135973052	394.719	399.505	181.461	220.881	462.254	398.164	481.629	474.643	376.657	-0.981124	0.115492	0.267875
chr1:177246712-177249205	332.281	350.589	229.673	242.723	181.143	402.915	222.328	336.512	287.271	-0.531614	-0.225499	-0.289176
chr7:83989467-83991369	399.506	488.723	407.162	635.131	291.95	177.97	175.204	342.23	364.734	0.230757	-0.918517	-0.779557
chr2:188064846-188067079	174.631	242.038	270.429	310.039	195.363	211.721	242.706	248.337	236.908	0.478315	-0.0335752	0.236948
chr17:45626254-45627137	168.437	358.238	332.377	190.109	189.889	313.003	282.474	323.183	269.714	-0.0115206	-0.0666644	0.201588
chr2:80696990-80712318	168.404	172.833	243.6	239.677	208.886	213.716	366.895	319.125	241.642	0.502076	0.308526	1.00748
chr2:196587205-196591324	225.649	208.423	178.546	173.281	209.531	167.274	262.288	218.058	205.381	-0.303068	-0.204116	0.14614
chr6:144273807-144275201	287.914	199.77	247.518	244.469	167.034	187.046	199.356	168.901	212.751	0.0126736	-0.461871	-0.405234
chr13:90900494-90905465	273.854	281.418	176.124	165.815	248.079	190.028	251.95	184.699	221.496	-0.699456	-0.341911	-0.346721
chr6:10669295-10671264	181.862	164.886	288.614	325.929	209.29	229.432	323.393	269.787	249.149	0.825626	0.339419	0.774582
chr20:2488941-2489579	235.202	260.521	197.196	330.565	299.937	163.9	185.964	253.424	240.839	0.0903505	-0.0959163	-0.174039
chr4:7578215-7581880	194.929	164.349	165.328	175.047	162.74	177.559	182.182	215.659	179.724	-0.0779755	-0.0782977	0.147091
chr15:12427979-12428509	184.399	184.592	217.374	338.078	224.567	225.701	161.868	210.647	218.403	0.590077	0.287198	0.0137129
chr9:47936988-48015054	290.578	292.001	191.841	159.686	299.201	244.679	413.192	337.19	278.546	-0.728818	-0.0991653	0.365172
chr10:55970796-55990535	242.305	216.651	165.255	158.472	186.59	191.875	287.696	308.905	219.719	-0.503578	-0.278196	0.378411
chr7:75274382-75278329	272.958	300.448	258.989	198.767	150.891	164.334	188.669	209.598	218.082	-0.324978	-0.863175	-0.525821
chr2:251533669-251607760	583.843	579.288	586.26	664.238	321.658	553.214	151.686	149.85	448.755	0.104489	-0.41087	-1.94761
chr1:242010620-242015243	207.227	203.018	242.688	333.216	188.638	191.668	149.331	197.984	214.221	0.489343	-0.109325	-0.240241
chr7:10794713-10800506	226.578	212.776	182.638	212.277	223.827	171.919	200.204	149.082	197.413	-0.153842	-0.150809	-0.330975
chr5:173138919-173141564	272.037	204.424	148.138	237.704	199.002	241.993	171.327	264.479	217.388	-0.304348	-0.111596	-0.128672
chr8:52047485-52060062	161.022	144.869	146.937	165.033	156.938	249.96	205.459	301.139	191.42	0.0283896	0.41165	0.727824
chrY:80952-93030	193.17	181.842	349.819	379.31	218.928	181.653	143.635	168.078	227.054	0.959237	0.0951572	-0.266718
chr11:24175416-24177646	246.619	201.408	246.099	247.53	433.199	143.498	470.716	148.56	267.204	0.139841	0.364228	0.466997
chr12:9331614-9337473	151.473	142.608	193.918	152.783	178.494	146.968	164.676	156.384	160.913	0.237478	0.146276	0.126629
chr4:58693487-58696567	139.948	157.777	178.304	167.088	159.783	160.511	230.933	222.862	177.151	0.214254	0.105416	0.60806
chr7:97356332-97462928	230.4	159.409	139.589	160.384	185.51	298.28	164.542	158.816	187.116	-0.377935	0.311614	-0.269635
chr8:114037762-114039980	142.484	138.212	276.966	381.031	178.827	147.565	185.64	156.74	200.933	1.22907	0.217597	0.28659
chr1:192938736-192940190	137.4	207.603	197.889	238.986	232.912	266.852	203.505	143.945	203.636	0.340612	0.534638	0.0101965
chr16:53975408-53998388	249.343	342.14	194.054	136.983	341.595	250.464	205.561	262.142	247.785	-0.837344	0.00140425	-0.338744
chr11:79827727-79828826	283.531	155.347	174.651	199.893	219.727	208.729	134.478	234.494	201.356	-0.228685	-0.0346729	-0.250309
chr18:76641473-76647350	133.615	145.682	144.859	132.956	149.17	142.807	237.174	221.275	163.442	-0.00767558	0.0640547	0.714961
chrX:76010309-76031907	179.54	190.014	229.581	248.816	131.999	147.691	148.865	141.493	177.25	0.372423	-0.401957	-0.347952
chr2:240620380-240626472	393.072	512.52	274.301	458.381	288.512	238.858	131.924	167.371	308.117	-0.305674	-0.780046	-1.59729
chr6:33699420-33717791	339.129	289.715	130.985	168.351	365.589	286.45	420.363	272.867	284.181	-1.07094	0.0522561	0.140632
chr3:154026098-154038058	265.306	220.811	148.99	141.609	190.326	130.981	366.127	241.013	213.145	-0.742274	-0.597351	0.320726
chr5:173153312-173155898	129.889	136.425	227.121	186.028	176.896	146.172	228.942	256.608	186.01	0.633534	0.27871	0.866492
chr8:125545407-125568140	268.196	298.078	170.5	156.869	153.505	152.664	138.296	128.329	183.305	-0.790583	-0.887172	-1.08669
chr11:27598718-27611811	183.971	197.584	240.73	269.573	326.849	149.7	342.634	128.081	229.89	0.419463	0.320734	0.302963
chr11:45059920-45064897	143.914	135.98	126.663	146.777	152.855	168.944	163.524	162.976	150.204	-0.0336563	0.201279	0.222202
chr18:31756079-31767091	154.133	173.412	134.142	124.048	268.647	162.431	154.947	171.163	167.865	-0.34326	0.396256	-0.00633444
chr11:68687216-68713767	136.701	123.334	165.997	144.976	149.621	164.862	224.107	207.824	164.678	0.258084	0.274276	0.732095
chr15:2956684-2963136	129.58	120.653	139.125	136.015	123.828	175.217	243.506	264.466	166.549	0.136894	0.257091	1.02148
chr7:11411718-11413757	140.3	178.735	150.85	255.4	120.175	259.046	218.07	119.937	180.314	0.348653	0.249324	0.0833384
chr9:97784559-97785378	234.077	266.891	179.574	118.963	194.491	147.325	167.804	192.79	187.739	-0.746809	-0.551499	-0.474343
chr12:38870131-38879161	122.571	135.96	116.315	144.633	125.891	120.596	162.815	149.207	134.748	0.0134251	-0.0688257	0.27131
chr20:114811-131268	116.017	130.218	181.354	168.51	168.27	164.884	200.822	182.303	164.047	0.506758	0.436153	0.637779
chrX:107664692-107688918	117.535	173.781	118.921	172.747	251.255	185.821	114.681	168.645	162.923	0.00174217	0.585299	-0.0401219
chr17:79786498-79789399	261.711	237.56	336.62	282.417	215.285	225.487	123.999	114.549	224.704	0.310203	-0.179791	-1.06554
chr1:262015313-262048527	300.852	212.559	172.909	113.78	294.473	288.327	246.833	314.811	243.068	-0.840628	0.182887	0.129542
chr15:2338414-2346171	155.579	136.101	112.714	178.626	148.753	135.159	369.774	195.58	179.036	-0.00168267	-0.0389426	0.954768
chr15:56539973-56566090	414.169	423.47	374.807	353.334	260.598	284.504	111.784	236.49	307.394	-0.202111	-0.619802	-1.26611
chr3:148827054-148827653	194.444	237.608	231.083	224.919	111.714	307.994	152.277	139.41	199.931	0.0778352	-0.041819	-0.566784
chr4:113497558-113502453	279.97	264.008	129.926	128.435	295.295	249.736	111.325	233.516	211.526	-1.07416	0.00278998	-0.657617
chr5:100650511-100688185	404.458	429.834	332.674	283.825	390.934	384.557	110.637	348.917	335.73	-0.436454	-0.105442	-0.860318
chr20:56198048-56199332	254.865	232.627	259.253	350.648	155.723	278.562	200.728	109.871	230.285	0.323197	-0.166736	-0.650325
chr4:66547229-66551668	123.345	134.365	108.838	113.201	155.021	161.444	301.557	184.833	160.326	-0.214935	0.296297	0.916365
chr4:126220394-126226449	125.294	123.536	118.477	128.375	108.39	203.03	125.822	277.145	151.259	-0.0115141	0.323701	0.695501
chr1:175976455-175980662	226.023	210.628	107.69	140.476	259.845	331.995	230.028	320.171	228.357	-0.815175	0.438727	0.333473
chr11:83412722-83417981	167.037	115.14	109.48	116.266	107.087	124.364	111.306	109.375	120.007	-0.3219	-0.285894	-0.354638
chr1:92775973-92780301	156.494	170.667	107.04	122.783	111.411	173.892	111.827	149.816	137.991	-0.509478	-0.197506	-0.322401
chr6:136525891-136531509	217.23	245.339	551.526	494.255	223.849	245.425	299.661	104.988	297.784	1.17684	0.0207619	-0.192998
chr5:101567712-101575782	235.8	232.98	188.854	192.994	195.204	167.793	104.538	138.961	182.141	-0.295913	-0.368953	-0.944995
chr8:109467313-109476347	119.963	191.026	161.278	104.389	184.645	145.761	108.191	180.972	149.528	-0.227245	0.0873763	-0.104981
chr3:33242375-33301177	161.2	193.991	104.068	142.403	227.252	146.579	200.032	148.375	165.487	-0.527177	0.0737912	-0.0278214
chr15:26036045-26038429	183.221	194.576	176.58	169.818	183.049	103.633	159.613	144.349	164.355	-0.125181	-0.39816	-0.31372
chr17:7602303-7619181	132.608	131.898	127.565	102.703	102.847	133.8	102.939	142.556	122.115	-0.199987	-0.160564	-0.107607
chr4:171748385-171760300	150.829	101.327	164.805	175.785	162.786	153.584	155.362	110.1	146.822	0.43372	0.327296	0.0741888
chr3:124004418-124005426	423.101	419.911	571.95	752.365	478.465	239.534	101.145	146.727	391.65	0.651621	-0.231571	-1.76596
chr11:52546207-52552159	106.538	159.09	217.508	209.254	262.847	109.019	194.292	100.453	169.875	0.684024	0.485376	0.15006
chr5:116688732-116699793	138.078	150.626	108.865	100.066	155.901	152.312	128.098	175.443	138.674	-0.466565	0.0943366	0.0723003
chrX:74440264-74484164	337.211	316.459	439.524	379.025	264.023	147.95	99.6767	198.437	272.788	0.324506	-0.666013	-1.1327
chr19:57309621-57310632	130.453	99.061	215.685	183.462	131.047	146.456	132.573	152.879	148.952	0.798338	0.273921	0.314666
chr5:25339367-25341042	277.777	135.776	99.0355	112.46	148.952	171.108	304.555	243.968	186.704	-0.967445	-0.36973	0.40748
chr10:67058056-67058778	103.427	108.49	121.737	178.653	98.9498	162.556	183.639	129.99	135.93	0.503337	0.303344	0.56556
chr17:87783280-87785620	183.908	189.296	314.463	275.351	147.644	228.849	98.8532	311.361	218.716	0.660296	0.0126586	0.136413
chr10:54468366-54469859	143.737	97.7928	205.692	106.989	235.169	204.038	254.561	100.384	168.545	0.37249	0.8627	0.555394
chr14:5758740-5761039	176.765	185.643	191.464	181.497	160.503	95.693	127.203	174.606	161.672	0.04141	-0.500367	-0.263979
chr19:55377609-55379502	95.651	138.489	147.211	98.8819	98.9119	179.407	120.756	98.3855	122.212	0.0718316	0.249367	-0.0955087
chr18:71883478-71888998	240.964	165.003	198.286	167.371	132.759	240.504	95.2412	139.59	172.465	-0.150871	-0.12117	-0.789738
chr18:69560985-69566732	124.405	121.188	131.259	134.958	129.452	113.301	94.6691	100.259	118.686	0.116333	-0.0167803	-0.333327
chr13:113762471-113778995	121.298	106.189	94.2831	104.961	136.934	127.787	226.007	201.137	139.825	-0.191247	0.218689	0.908938
chr2:183811541-183860497	136.203	119.886	223.719	93.4372	125.228	134.842	172.267	143.287	143.609	0.308548	0.0222547	0.301242
chr16:8382318-8388145	108.771	93.4271	118	141.59	143.033	130.57	156.503	125.062	127.12	0.360465	0.436315	0.477699
chr5:164356062-164361234	331.836	270.698	93.0686	339.801	402.165	328.597	239.901	258.155	283.028	-0.47711	0.278359	-0.274735
chr18:41021283-41022517	182.881	253.877	199.557	146.902	155.023	96.2971	93.0352	183.925	163.937	-0.334149	-0.797308	-0.657155
chr11:30893428-30895694	115.19	220.519	273.025	312.931	91.522	213.958	130.025	158.391	189.445	0.803581	-0.136133	-0.21906
chr14:114703760-114725360	114.557	96.2477	252.007	192.583	135.772	214.346	90.9593	263.35	169.978	1.07657	0.731934	0.749102
chr17:62463133-62464742	119.49	113.105	177.707	181.735	152.65	125.338	90.4587	95.5919	132.009	0.627939	0.257203	-0.322125
chr20:56189552-56190676	98.6883	164.036	222.216	122.734	90.4319	107.919	127.08	159.508	136.577	0.392838	-0.405495	0.125429
chr14:104612768-104618366	109.991	134.771	128.275	131.582	89.0803	147.392	116.66	149.196	125.868	0.0863383	-0.0497084	0.119265
chr5:173209909-173210879	132.976	117.621	190.205	108.851	88.9992	116.805	122.911	111.444	123.727	0.255047	-0.284097	-0.0966736
chr7:70355381-70356310	205.753	185.611	88.9507	159.783	188.495	184.834	179.839	108.902	162.771	-0.653909	-0.0680635	-0.438735
chrX:22399388-22399901	241.968	88.7401	315.516	163.089	259.451	208.253	432.014	425.279	266.789	0.533277	0.500037	1.37423
chr13:88498021-88499325	164.899	88.3761	126.425	131.028	158.62	118.893	150.215	148.999	135.932	0.0236038	0.13185	0.240472
chr9:119185935-119193355	101.818	99.828	113.079	97.3057	142.504	88.1816	166.73	114.223	115.459	0.061205	0.194103	0.478504
chr2:39281932-39314656	157.78	137.444	85.6852	92.3798	143.275	151.988	153.759	192.546	139.357	-0.729406	0.000190572	0.230233
chr8:21641298-21644444	85.557	97.8154	93.3305	106.889	129.776	90.0766	174.135	157.751	116.916	0.126806	0.26176	0.855911
chr8:115365408-115374305	84.029	106.129	141.14	145.665	96.1117	97.8359	173.155	145.965	123.754	0.592872	0.0284683	0.7469
chr13:111584132-111586640	103.152	222.97	383.066	292.438	194.909	250.68	84.1862	83.9077	201.914	1.05055	0.450302	-0.956144
chr13:45087755-45094548	85.7432	107.095	119.112	112.381	130.162	83.892	126.124	105.724	108.779	0.263578	0.150584	0.265788
chr18:5097554-5104867	156.452	155.346	106.943	82.9451	140.764	179.849	153.721	169.56	143.198	-0.715462	0.0402213	0.052177
chr7:129842146-129856582	112.696	113.673	108.55	142.03	88.7303	177.282	82.7531	116.671	117.798	0.146595	0.232817	-0.182837
chr3:66472851-66478730	90.3977	82.6969	410.791	403.187	178.859	126.437	139.911	121.653	194.242	2.23343	0.818648	0.595603
chr20:13937800-13941158	110.837	91.3283	95.759	148.134	112.5	120.396	82.3751	98.502	107.479	0.270713	0.20415	-0.160526
chr17:59976438-59979305	105.295	101.735	129.796	127.202	100.244	125.131	81.65	101.829	109.11	0.311917	0.122488	-0.174225
chr1:246623874-246647311	81.5266	86.1791	160.134	155.998	248.443	103.184	525.718	154.187	189.421	0.914595	1.06811	2.0194
chr8:50424487-50437723	112.899	139.848	100.548	80.4973	120.937	149.772	96.7298	159.114	120.043	-0.481343	0.0990489	0.0175693
chr20:4676850-4677801	80.4677	98.5579	86.2782	80.8165	269.264	163.034	344.119	101.158	152.962	-0.0994999	1.27186	1.31454
chr12:39016257-39017876	80.2206	98.2691	81.2361	114.523	114.52	116.913	118.767	127.742	106.524	0.133239	0.374754	0.465799
chr1:143327754-143361938	131.788	156.414	225.956	214.859	132.271	84.9569	80.0794	103.55	141.234	0.613093	-0.407871	-0.650283
chr1:276407785-276415366	94.3359	79.9748	153.6	164.867	111.972	87.5822	141.13	132.869	120.791	0.869483	0.19512	0.652509
chr4:10747988-10749291	189.439	79.2461	107.915	210.191	98.9347	168.261	96.2337	214.921	145.643	0.243591	-0.00801953	0.211716
chr3:14659775-14705847	110.279	192.774	167.013	190.559	105.514	96.3522	108.72	79.1934	131.301	0.238664	-0.586171	-0.689502
chr12:43633573-43641602	113.936	109.064	95.5538	114.283	92.3877	129.564	79.1186	84.9616	102.359	-0.087776	-0.00679795	-0.442643
chr4:12366292-12472658	167.997	153.658	87.0042	77.752	218.874	132.527	155.663	139.523	141.625	-0.965181	0.127604	-0.12389
chr15:108324655-108331550	110.509	86.1822	147.731	100.675	112.567	77.5604	148.479	161.036	118.092	0.336768	-0.048966	0.654077
chr9:65545202-65548342	77.2415	94.6451	90.0723	103.269	132.883	103.673	103.523	100.575	100.735	0.169693	0.460725	0.247805
chr1:265420797-265429799	93.7353	91.8212	120.855	113.093	75.2952	125.579	77.8938	82.483	97.5944	0.334329	0.114434	-0.210393
chr13:52512686-52518742	83.7805	77.5362	129.12	75.2436	99.6683	112.192	121.579	80.7813	97.4876	0.341242	0.393217	0.32703
chr12:22434074-22434824	170.096	156.188	74.8372	99.812	85.4048	103.673	132.426	187.093	126.191	-0.901668	-0.787148	-0.0302265
chr20:46872123-46874811	136.864	101.937	93.8763	75.3435	96.9518	74.8229	104.442	121.457	100.712	-0.49691	-0.475291	-0.080131
chr1:89649635-89682737	142.337	147.772	95.4979	91.8595	75.3721	167.137	74.7228	105.497	112.524	-0.630802	-0.258556	-0.686838
chr18:12224513-12284188	91.9501	95.0039	79.8336	74.6958	74.78	91.7387	105.302	90.6669	87.9964	-0.274802	-0.166999	0.0679414
chr3:156556573-156618876	214.977	165.251	97.0222	74.6809	122.321	143.618	383.394	173.758	171.878	-1.14695	-0.515769	0.551206
chr12:6091159-6094822	171.865	166.712	140.094	159.497	125.991	157.258	130.62	73.9633	140.75	-0.17649	-0.257413	-0.726796
chr20:18643068-18646500	134.734	132.622	133.878	100.381	189.141	232.869	73.7004	91.6361	136.12	-0.190658	0.658515	-0.693357
chr2:236531145-236533298	163.34	204.386	137.865	97.6027	83.7084	177.04	72.4272	87.382	127.969	-0.643102	-0.495973	-1.20228
chr8:121973277-121975501	135.964	119.724	208.336	187.574	147.835	72.188	153.421	96.1478	140.149	0.630788	-0.21673	-0.0349469
chr5:159207272-159214241	108.966	151.306	72.053	82.5835	136.093	101.338	95.8742	91.3262	104.942	-0.751139	-0.132512	-0.475437
chr1:190526108-190529914	242.807	238.447	180.204	191.133	280.36	139.007	71.698	150.539	186.774	-0.374069	-0.198585	-1.1147
chr6:8338008-8342524	93.6594	119.253	73.6694	71.5093	84.6223	100.164	82.9082	110.104	91.9862	-0.55243	-0.204402	-0.141568
chr14:86375225-86377723	112.922	116.355	197.491	161.254	89.283	118.212	121.292	70.9825	123.474	0.645867	-0.144015	-0.253924
chr4:131990633-131993482	288.879	301.643	80.6129	70.696	190.536	165.156	226.292	268.548	199.045	-1.96449	-0.731362	-0.255029
chr12:37980012-37984712	173.328	337.052	95.6658	95.7091	163.811	236.072	70.5747	153.801	165.752	-1.41517	-0.351994	-1.18566
chr15:57879138-57883329	101.287	89.6331	192.143	175.932	105.411	126.615	70.3856	70.7413	116.518	0.947031	0.281317	-0.435976
chr3:3434085-3440340	195.601	185.04	163.625	219.507	194.102	242.128	70.2352	133.66	175.487	0.00941056	0.196658	-0.900603
chr2:60735520-60743685	81.0921	74.4655	451.75	475.751	407.146	123.521	70.1666	140.165	228.007	2.5759	1.77036	0.435217
chr5:107585179-107588284	73.6669	83.5791	69.9942	91.1936	98.5706	92.6122	147.898	133.775	98.9112	0.0357192	0.281929	0.840998
chrX:107403270-107477305	81.1742	87.9813	130.795	97.2048	69.4293	71.5433	82.533	69.2702	86.2414	0.430682	-0.262935	-0.156148
chr2:251724277-251729887	75.2746	99.937	134.438	150.868	68.8182	132.182	75.0408	102.523	104.885	0.703412	0.198099	0.0192392
chr10:105498626-105499916	116.854	143.154	141.926	68.7946	100.085	158.874	149.268	117.523	124.56	-0.303225	-0.00583231	0.037154
chr3:5991839-5993910	405.476	321.687	68.0416	97.5079	199.068	275.87	133.786	165.03	208.308	-2.13502	-0.61454	-1.28302
chr18:28611899-28616036	99.5712	67.9842	111.02	76.0294	91.3493	89.587	166.191	116.241	102.247	0.158781	0.110844	0.753265
chr19:25172931-25179789	93.6384	114.716	67.6846	101.415	125.311	102.829	68.1106	89.6904	95.4244	-0.301166	0.13088	-0.400933
chr14:3153444-3158129	83.0026	73.0672	81.6943	67.1649	106.356	70.7836	152.867	114.641	93.6971	-0.068243	0.182695	0.777391
chr10:539299-545618	81.0334	66.8049	152.757	143.72	128.128	101.718	241.804	129.661	130.703	1.0039	0.636647	1.32921
chr11:87201669-87204099	76.2764	66.7404	101.866	94.7984	94.7933	92.6439	90.7405	109.589	90.931	0.459551	0.390223	0.48619
chr5:141477889-141572420	165.449	87.0505	66.5382	71.7802	119.162	152.514	151.408	178.808	124.089	-0.868287	0.105607	0.387129
chr14:81687563-81690432	217.349	188.919	98.4348	65.7303	75.0783	221.652	116.674	132.21	139.506	-1.30728	-0.453279	-0.706958
chr10:43070222-43074845	65.1571	74.4043	89.7065	112.792	99.0625	114.792	140.054	130.321	103.286	0.537011	0.61573	0.954062
chr5:129748321-129754217	90.5456	80.499	68.2687	80.6722	102.142	83.8831	64.192	71.4256	80.2035	-0.199633	0.121125	-0.334828
chr4:25551999-25553855	68.0373	78.1446	74.4665	73.9529	96.7399	77.4073	76.7725	64.1506	76.2089	0.021915	0.252543	-0.0528566
chr3:153027758-153033587	119.69	117.215	140.574	128.498	64.1097	102.227	132.433	105.318	113.758	0.183684	-0.510202	0.00514276
chr12:13210865-13212407	95.6771	97.5601	75.144	171.463	64.0811	78.0311	66.0203	100.197	93.5217	0.351841	-0.443342	-0.217302
chr3:9603992-9605980	69.226	65.9402	108.046	123.652	82.37	93.5696	63.9758	145.041	93.9776	0.777511	0.380346	0.628884
chr3:14420324-14456057	129.785	114.502	63.5566	83.2835	83.356	135.296	75.7696	133.796	102.418	-0.734331	-0.159941	-0.221175
chr2:124177864-124187096	97.3247	112.095	92.8252	101.028	62.7485	65.2914	63.6351	64.8651	82.4766	-0.111433	-0.709804	-0.704627
chr15:10460572-10462354	108.101	112.015	107.125	144.854	77.9217	131.561	69.1401	62.72	101.68	0.195039	-0.0714329	-0.739256
chr3:128869925-128873885	90.3393	87.8028	65.3264	62.4424	62.5177	66.0334	110.479	107.701	81.5803	-0.479493	-0.470687	0.29249
chr4:84793193-84793975	122.415	95.3696	104.494	149.293	74.5052	94.9935	61.5947	69.9462	96.5764	0.220716	-0.361628	-0.72739
chrY:969388-980828	92.839	78.9457	61.007	75.1307	136.85	140.11	128.922	94.0851	100.986	-0.335535	0.689076	0.376488
chrX:119194436-119223835	420.03	373.079	60.3176	62.5161	143.119	77.2646	92.9637	169.895	174.898	-2.69081	-1.8475	-1.59323
chr3:107725785-107730186	73.1805	84.6056	82.0291	86.7152	101.604	60.2026	96.0266	95.4753	84.9799	0.0968687	0.0363003	0.279389
chr1:256734950-256738238	251.687	231.268	339.662	373.479	210.503	276.742	60.0873	197.758	242.648	0.562299	0.0127586	-0.905383
chr1:131459442-131625450	141.057	93.3938	213.541	189.959	66.7127	131.75	60.0046	150.188	130.826	0.783283	-0.240417	-0.157573
chr7:28781926-28784174	60.0204	70.0411	59.9966	87.8914	65.0142	72.7679	63.5563	100.609	72.4871	0.185311	0.0831945	0.335955
chr3:12523951-12526848	156.13	174.661	117.297	140.709	113.545	115.263	61.3052	59.7371	117.331	-0.358515	-0.531782	-1.45041
chr13:52576108-52584807	67.5111	88.5418	166.916	145.59	79.23	110.44	65.9034	59.5621	97.9618	1.00185	0.281456	-0.314744
chr8:127781272-127785165	68.2349	101.783	69.2021	122.97	59.5461	93.5246	98.9518	93.2435	88.432	0.176712	-0.151488	0.176886
chr1:22757011-22758028	134.113	125.598	138.542	126.832	116.165	95.9821	65.6093	59.5039	107.793	0.0311199	-0.291842	-1.05367
chr12:13799739-13807609	78.4984	60.4479	78.5371	60.0742	59.1925	84.8078	66.6088	86.6303	71.8496	-0.00348254	0.0515444	0.141257
chr4:171748385-171760300	86.178	70.4008	90.1481	118.145	59.1314	91.0448	135.174	138.901	98.6404	0.411726	-0.0602327	0.807682
chr1:199763116-199774964	110.328	134.642	85.8516	59.122	186.58	124.791	112.193	110.667	115.522	-0.756815	0.34603	-0.136467
chr4:118988427-118991398	97.282	95.8368	151.156	130.018	58.6997	177.953	106.097	268.588	135.704	0.541975	0.293283	0.95619
chr20:50663474-50667403	63.2192	58.5361	111.284	95.739	65.7858	78.2699	128.967	132.467	91.7835	0.765806	0.242642	1.10246
chr6:4502155-4505491	172.721	127.532	363.938	281.189	65.1823	179.792	58.4942	183.738	179.073	1.1034	-0.293548	-0.309788
chr8:61656408-61658735	84.362	180.752	111.343	155.577	70.5962	102.831	58.384	79.5361	105.423	0.00979455	-0.612283	-0.94278
chr4:4005883-4007137	156.03	91.3986	166.646	190.779	81.7227	57.7312	75.2694	119.395	117.371	0.530628	-0.827224	-0.346023
chrX:15481244-15482558	80.4673	63.7855	110.562	107.669	76.0148	57.4619	197.158	136.864	103.748	0.597257	-0.112011	1.21134
chr6:134834804-134843511	182.225	197.155	57.3814	103.111	140.572	127.273	79.9086	132.09	127.465	-1.24114	-0.502245	-0.839589
chr13:44469750-44475881	66.1827	95.0145	85.8764	56.8409	102.457	87.0006	94.7071	117.678	88.2197	-0.175666	0.233048	0.397856
chr9:69885577-69888557	58.7314	55.9694	57.0951	61.0852	82.9555	71.2252	63.4733	86.1421	67.0846	0.0431141	0.426747	0.383383
chr1:165590388-165594666	102.382	87.2541	145.533	166.752	107.227	97.2503	129.808	55.9611	111.521	0.71963	0.108707	-0.0297231
chr15:41998759-42009682	99.2342	90.1644	55.7819	63.9996	121.316	105.642	101.169	127.986	95.6616	-0.661021	0.261	0.274898
chr11:83043849-83048383	106.843	91.3397	55.0403	93.0056	99.7392	90.3499	69.0803	59.3519	83.0937	-0.420786	-0.0601552	-0.625824
chr4:168551404-168567664	69.0597	75.7056	89.0687	106.947	209.145	83.7724	131.287	54.8338	102.477	0.437253	1.01678	0.362523
chr12:17720599-17729778	67.0257	54.6364	264.485	109.706	149.708	237.179	347.093	204.654	179.311	1.6209	1.66903	2.18113
chr8:13835448-13837653	56.5009	59.3333	174.301	140.361	91.8116	53.8664	78.4767	71.0312	90.7103	1.44174	0.330722	0.36816
chr11:57384862-57386748	111.491	124.705	243.457	201.077	71.36	147.128	53.8392	97.5036	131.32	0.912309	-0.11243	-0.642164
chr17:63860850-63865772	71.1307	66.7414	58.2476	53.4577	89.2166	65.9455	109.774	95.016	76.1912	-0.303633	0.170446	0.570815
chr1:47704587-47748746	148.654	173.75	53.3183	55.0268	128.521	133.037	76.3075	92.0064	107.578	-1.57324	-0.301739	-0.937715
chr9:27210496-27213259	521.024	519.279	455.84	701.175	336.125	780.677	53.1594	145.451	439.091	0.153404	0.10237	-2.38899
chr14:86100049-86101181	78.8901	96.6138	73.889	137.402	52.8022	86.3839	109.349	59.5039	86.8542	0.267728	-0.334488	-0.0557361
chr11:14160887-14166036	176.935	192.366	162.583	158.762	52.6836	144.638	54.1456	148.175	136.286	-0.200674	-0.904248	-0.868154
chrX:22436107-22441049	131.605	159.685	89.5481	81.8303	52.2995	108.886	94.2487	111.396	103.687	-0.765271	-0.853734	-0.502302
chr5:142206689-142209601	71.8172	82.9762	76.5268	54.8513	63.145	52.2127	68.4727	108.346	72.2935	-0.236619	-0.42423	0.191927
chr17:37547168-37612437	93.6985	89.1189	52.1305	76.6166	87.9393	69.4449	99.2033	59.7786	78.4913	-0.505863	-0.216113	-0.201541
chr4:67376872-67378101	79.5549	116.809	56.5327	82.5995	105.893	190.712	51.794	132.301	102.025	-0.497073	0.595013	-0.0930793
chr1:47969689-47972459	75.0115	64.0636	174.878	133.691	51.7037	85.3963	69.5234	105.735	95.0003	1.14973	-0.0206356	0.333619
chr11:38348051-38371283	51.2788	75.3407	120.291	123.781	137.313	62.4923	85.1851	103.137	94.8524	0.946807	0.658095	0.572703
chr6:26833106-26836086	113.894	67.9875	51.0883	93.7122	156.307	113.304	129.876	88.1144	101.785	-0.328932	0.567881	0.261266
chr1:246572124-246585195	51.04	54.7358	121.298	107.374	179.239	84.941	331.468	104.275	129.296	1.11227	1.32051	2.04247
chr4:21914113-21919906	55.0261	56.9726	51.9245	59.5718	105.349	50.5425	196.666	90.6496	83.3378	-0.00648615	0.47706	1.35915
chr18:32549770-32570049	133.699	146.381	203.072	334.313	50.4308	205.629	100.049	71.0416	155.577	0.940117	-0.129358	-0.711078
chr11:77492722-77497842	89.7122	107.296	74.2683	76.5376	227.033	90.3078	75.1823	50.2789	98.827	-0.385563	0.687777	-0.651014
chr4:9181503-9186838	75.5324	88.294	77.1436	82.2878	57.5229	57.6941	50.1112	90.5779	72.3955	-0.0392321	-0.507814	-0.219657
chr6:4395559-4402880	106.425	130.411	304.96	228.202	68.2318	193.456	49.3208	248.083	166.136	1.17069	0.143958	0.328535
chr1:57555214-57572440	66.0064	71.1741	49.2569	67.0656	81.2542	76.8126	66.0584	116.176	74.2255	-0.237945	0.204459	0.40972
chrX:32166675-32176524	66.4362	59.2084	93.8515	94.1778	64.6475	48.7872	78.3798	73.3997	72.361	0.581609	-0.147487	0.272628
chr3:66591898-66593641	210.62	137.558	180.348	178.651	131.036	110.951	48.6552	96.6948	136.814	0.0441548	-0.524896	-1.26029
chr6:97108017-97132746	79.2069	77.5607	59.4237	80.7225	52.195	80.1395	48.6244	70.8874	68.595	-0.161695	-0.244438	-0.391474
chr7:13995517-14037507	108.821	93.1367	66.4175	48.4766	92.4428	81.6088	74.4659	71.663	79.629	-0.813748	-0.214538	-0.466812
chr1:163459073-163461083	122.644	97.1934	59.0929	48.3142	115.881	140.372	160.054	108.831	106.548	-1.03335	0.221132	0.290552
chr4:21874417-21878576	192.9	178.986	138.032	154.654	208.309	91.7822	47.9122	100.471	139.131	-0.345507	-0.309459	-1.32553
chr1:246736362-246747100	50.6471	47.1756	103.176	100.801	216.82	71.7248	435.56	115.888	142.724	1.06017	1.56055	2.49498
chr10:92342511-92344870	203.773	207.76	140.148	136.998	136.491	103.937	46.8423	106.688	135.33	-0.570362	-0.775403	-1.42248
chr20:5346500-5347801	46.617	68.498	87.421	87.4888	62.4102	113.548	103.306	70.3217	79.9513	0.603535	0.612157	0.592921
chr9:93540015-93541895	93.9585	81.0105	93.3864	69.8091	46.5666	122.405	58.0187	100.623	83.2222	-0.100498	-0.0503186	-0.141327
chr9:71388274-71398583	150.876	177.972	306.936	291.704	194.45	128.968	46.5301	70.2493	170.961	0.864268	-0.0240209	-1.49364
chr7:99953161-99954084	224.778	201.149	131.658	46.3448	162.03	263.099	119.784	141.284	161.266	-1.25871	-0.00270551	-0.706181
chr3:142999584-143003565	116.904	84.8716	111.213	46.3397	63.7368	99.8404	66.1417	114.308	87.9194	-0.356917	-0.30278	-0.161155
chr6:132670124-132672233	118.514	96.7596	46.2508	52.9269	116.34	96.1279	87.6107	89.3906	87.9901	-1.11808	-0.0189265	-0.282411
chr8:64117782-64119253	45.416	46.3509	79.7369	50.6988	121.587	55.2433	73.4551	104.67	72.1448	0.507293	0.94632	0.956845
chr5:114014531-114114326	45.2256	53.4323	52.6406	51.3235	81.9603	47.8889	138.173	74.5406	68.1481	0.075579	0.396331	1.10841
chr5:157642077-157642737	67.0541	102.551	79.0451	45.0771	67.3701	82.0732	115.62	105.324	83.0143	-0.450418	-0.182581	0.381501
chr6:8956997-8958012	116.97	163.559	196.974	179.729	44.7698	184.069	92.2033	146.983	140.657	0.425278	-0.293818	-0.230015
chr13:78976153-78999355	63.7845	93.8018	81.7243	78.4085	88.7507	74.1563	44.3621	67.3604	74.0436	0.0231267	0.0479065	-0.496222
chr1:124059033-124076367	54.2013	99.5557	105.855	96.8673	96.7496	43.9982	112.623	45.4238	81.9092	0.398853	-0.12754	0.0396997
chr4:182563666-182566499	62.2957	48.8537	49.3876	59.9604	63.3488	51.3449	58.8859	43.858	54.7419	-0.0235733	0.045286	-0.113447
chr4:72706218-72709048	118.018	111.744	90.7004	75.3048	139.97	84.539	100.661	43.837	95.5968	-0.468912	-0.0333669	-0.669091
chr4:97784262-97833460	52.9736	85.025	43.4259	68.7815	46.4067	68.998	112.838	49.8197	66.0336	-0.298486	-0.257952	0.237185
chr20:12359405-12368482	107.501	113.46	79.3518	80.4055	66.4807	103.189	43.3758	87.5392	85.1629	-0.46791	-0.381063	-0.755161
chr7:138150831-138164692	90.2287	74.8933	50.9174	42.8078	54.5246	52.9335	44.4961	62.206	59.1259	-0.817023	-0.619758	-0.629944
chr6:125861218-125870231	76.5427	62.4887	69.7323	45.5886	56.9263	124.222	47.138	42.7651	65.6755	-0.269757	0.381761	-0.628968
chr6:55001925-55104972	106.319	84.0374	163.149	142.725	79.8933	116.156	42.1941	93.1218	103.449	0.684234	0.0425134	-0.492372
chr6:135288304-135290968	49.4914	77.1855	68.179	48.1126	42.1399	87.2396	81.3169	113.128	70.8491	-0.123407	0.0304556	0.618208
chr6:46866221-46906567	381.891	325.046	78.2831	267.872	155.699	223.531	45.8119	41.7291	189.983	-1.03016	-0.898509	-3.01355
chr9:69896212-69903782	62.4261	51.0026	41.3447	42.5226	70.4184	57.8105	64.7021	67.711	57.2422	-0.435605	0.176936	0.22326
chr12:3807455-3809115	77.6443	90.0238	41.2928	56.7215	56.6889	51.4972	68.5172	97.6081	67.4992	-0.774544	-0.632093	-0.0133364
chr10:97937095-97940732	62.564	61.3301	105.037	66.9099	80.3641	69.7662	41.7452	40.9007	66.0772	0.472856	0.277108	-0.584092
chr8:111856530-111870675	44.282	40.7727	89.34	111.3	81.5824	52.7407	226.433	82.3543	91.1006	1.23815	0.659245	1.86015
chr12:12830998-12839943	53.1133	40.6814	54.1342	46.1302	51.5189	69.1495	60.9497	76.791	56.5585	0.0962311	0.36347	0.554377
chr17:48644859-48646870	63.3434	40.6547	105.543	72.5974	64.5784	69.4903	62.8775	68.2581	68.4179	0.776458	0.366415	0.334502
chr5:133710149-133711520	98.5439	64.9853	159.706	40.618	71.0286	110.648	84.0698	123.881	94.1851	0.292787	0.151824	0.346694
chr6:95912799-95922365	107.401	78.895	50.408	72.0295	43.1412	65.466	74.3211	40.5029	66.5206	-0.605551	-0.778477	-0.698172
chr13:25948957-25957214	44.7661	43.6665	43.6173	40.2776	74.5578	55.3064	134.732	119.453	69.5471	-0.0759952	0.554354	1.52323
chr16:3110720-3114360	41.3793	43.1003	48.2272	44.2458	44.2919	72.7031	40.2739	54.6232	48.6056	0.130429	0.469772	0.167761
chr4:163282609-163293610	89.3498	58.9265	40.2018	55.2266	110.396	100.275	76.2549	95.0431	78.2092	-0.635797	0.506704	0.20822
chr19:24035885-24040566	57.3264	40.1389	70.0308	54.7447	51.1374	49.6396	91.0616	68.6383	60.3397	0.356374	0.0482058	0.712403
chr10:57583308-57586993	81.2022	81.9225	100.418	89.4795	140.634	104.379	39.7909	144.118	97.743	0.219246	0.586883	0.173016
chr14:4251209-4269290	80.5555	45.8271	60.3935	65.3925	57.7442	52.3209	59.9767	39.786	57.7495	-0.00682649	-0.199441	-0.341225
chr9:15509265-15511413	67.8168	41.5421	59.3795	39.6915	85.0819	92.5868	206.027	165.185	94.6638	-0.142536	0.700119	1.76317
chr10:84881305-84908038	89.3649	79.2844	55.5953	57.8969	39.6127	44.8758	48.4761	56.6587	58.9706	-0.571433	-0.997199	-0.681786
chr16:73634325-73636348	68.0419	39.8731	93.158	83.0662	39.5851	68.1512	160.343	85.5414	79.72	0.707517	-0.00239099	1.18808
chr10:55705569-55708119	75.5003	86.1329	39.4623	76.5715	48.7696	66.2726	39.8072	85.0993	64.702	-0.478178	-0.49056	-0.371875
chr2:258966583-258987401	90.3051	54.0527	182.203	146.388	39.3457	40.6268	50.5926	49.5906	81.6381	1.18664	-0.852073	-0.527008
chr6:114940951-114946271	43.2004	39.0774	69.4746	63.2138	53.6682	58.536	70.1162	53.0192	56.2882	0.689467	0.447552	0.58167
chr3:3687827-3691604	47.6452	38.91	43.298	49.5955	49.5954	64.2919	95.5242	113.139	62.7499	0.101957	0.395914	1.26948
chr20:7385709-7389640	56.0547	38.7505	51.9047	51.856	59.6126	40.0392	109.951	117.454	65.7028	0.130222	0.0719297	1.26223
chr2:155997367-156000906	60.7807	41.1624	57.7691	74.8112	74.9005	38.75	109.001	62.3378	64.9391	0.379102	0.15684	0.749088
chr7:99593750-99608952	88.9256	125.113	98.3478	162.478	99.8554	79.4828	38.7389	58.6006	93.9428	0.285216	-0.255188	-1.13677
chr1:275986594-276012939	66.8032	60.0418	40.1742	44.6137	38.7267	53.9007	60.9458	89.1196	56.7907	-0.581136	-0.453556	0.242525
chr12:18702067-18756568	68.5105	59.5902	68.1711	74.5319	58.029	49.8707	38.336	56.6016	59.2051	0.155737	-0.247588	-0.432227
chr4:58504571-58663980	61.4779	58.0808	53.174	38.2069	75.3917	79.5761	77.8309	114.328	69.7583	-0.387755	0.374249	0.684581
chr8:64552483-64556699	76.9983	74.1088	57.8439	73.6135	73.6083	80.1635	38.1653	55.3131	66.2268	-0.200976	0.0252195	-0.692867
chr14:81822942-81826648	72.5559	71.5184	178.251	172.839	37.9858	114.636	61.4228	144.759	106.746	1.28503	0.083148	0.517104
chr14:45978998-45982123	120.471	110.627	153.051	175.005	94.0881	73.3963	41.6981	37.86	100.775	0.505437	-0.464478	-1.53842
chr16:36258594-36274047	64.7809	37.9627	72.2607	37.6574	41.4562	61.4638	105.694	127.474	68.5937	0.0973804	0.00247483	1.18232
chr1:84899191-84901773	41.8432	85.4145	73.4302	84.0584	37.3388	76.3143	67.698	87.6699	69.2209	0.307494	-0.163116	0.287936
chr14:105083804-105085260	114.289	115.28	47.1825	72.0221	89.9856	98.0731	37.2973	67.612	80.2177	-0.945488	-0.287745	-1.12979
chr2:227074804-227095400	74.8973	69.5366	37.0064	39.4213	81.985	57.7153	78.9318	82.7487	65.2803	-0.918242	-0.0480743	0.162736
chr1:41594111-41594799	141.637	99.0955	83.0548	40.6995	94.8167	36.9841	42.0189	38.1529	72.0574	-0.959952	-0.869072	-1.58626
chr3:79901999-79913479	135.66	92.2288	106.475	182.277	80.7585	36.8592	41.6248	56.8319	91.5894	0.341501	-0.954225	-1.21077
chr17:9464065-9471285	46.404	48.7172	139.564	44.3845	53.2382	48.3497	36.7791	58.3357	59.4715	0.951463	0.0948898	-9.70715e-05
chr14:36700563-36707901	39.151	35.985	37.0503	58.8499	42.5586	50.3753	79.9889	92.2899	54.5311	0.35203	0.306701	1.19717
chr15:27829505-27832229	69.7384	85.4284	62.6824	35.8988	50.2569	58.6371	126.577	128.135	77.1693	-0.654435	-0.510895	0.715047
chr10:70222689-70223220	101.704	35.5617	51.2939	58.5529	116.758	53.2738	60.2012	73.0435	68.7986	-0.321478	0.308833	-0.042893
chr15:4183804-4189248	58.0567	109.911	55.4996	35.3179	63.5724	70.5062	102.562	86.2561	72.7102	-0.887142	-0.325105	0.168813
chr16:19592523-19598248	56.1032	35.0965	65.4121	57.956	51.1829	58.7308	51.2615	41.6784	52.1777	0.435868	0.26927	0.027269
chr9:65273056-65279556	38.5718	41.5963	52.1267	47.4203	35.0923	84.0979	51.4998	75.6489	53.2567	0.31235	0.572165	0.665417
chr13:101364741-101371859	37.8106	77.1377	59.2396	50.7544	84.39	123.079	34.8517	63.3711	66.3293	-0.0635603	0.851911	-0.226855
chr18:12102102-12116717	37.5172	64.9031	84.889	58.9978	41.3396	34.7671	95.1161	61.0392	59.8211	0.490433	-0.428406	0.60848
chr16:35922142-35934896	37.2944	34.5338	53.0746	38.7507	44.3504	45.1512	77.2567	77.1036	50.9394	0.354341	0.317363	1.10368
chr6:6587362-6592894	44.375	49.5492	34.4503	36.8886	67.2835	38.2076	78.1978	53.3096	50.2827	-0.396808	0.167552	0.485575
chr7:142860527-142870300	63.7863	78.0772	104.946	68.5021	34.1681	109.019	35.2738	48.1077	67.735	0.290001	0.0133981	-0.766704
chr20:5486473-5499010	33.8902	48.4326	52.8111	45.3633	90.7159	34.3068	54.8696	42.6048	50.3743	0.254055	0.602826	0.243731
chr1:134951351-134955147	52.9999	42.6814	58.2163	52.6117	60.7799	71.5329	33.6976	53.3057	53.2282	0.212014	0.467644	-0.137167
chr9:119333462-119337994	58.2041	68.5617	59.5583	42.2733	68.3558	56.0187	60.8694	33.6425	55.9355	-0.31598	-0.0274748	-0.423598
chr13:54881549-54918267	65.668	55.1415	43.9081	63.3685	52.0632	47.1252	60.898	33.6351	52.726	-0.171398	-0.284491	-0.353842
chr10:5344165-5350170	81.4444	82.5045	33.6183	48.7672	60.2562	92.9096	48.1117	107.657	69.4086	-0.992784	-0.098152	-0.0738409
chr11:43028586-43043248	91.1717	99.9335	117.693	83.47	57.796	34.9532	33.3108	78.4222	74.5938	0.0739979	-1.04296	-0.774312
chr3:4937449-4948819	59.7165	88.3168	55.1989	90.8255	33.062	49.9028	62.9888	103.553	67.9455	-0.0197123	-0.83535	0.169963
chr12:37910504-37912208	32.8265	49.1567	140.455	92.6859	82.9735	70.7917	76.0063	50.4396	74.4169	1.5078	0.907329	0.62512
chr1:46159140-46168524	32.6537	42.1265	36.6799	38.2616	39.0864	42.9931	55.0043	63.3803	43.7732	0.00310852	0.134366	0.662753
chr7:120108984-120150887	109.962	70.3005	55.7353	31.955	67.1684	124.581	59.8168	87.1534	75.8341	-1.03961	0.0891228	-0.294576
chr3:161348300-161350903	57.8233	45.0758	42.9921	84.4215	70.3519	31.9189	131.336	105.735	71.2068	0.308289	-0.00883607	1.20409
chr10:19718066-19766305	42.3868	38.8854	178.392	139.259	51.9771	47.7769	33.5285	31.8875	70.5117	1.96661	0.295613	-0.313118
chr9:17488266-17520119	350.711	403.528	31.8448	32.9298	151.871	75.6278	166.301	86.2181	162.379	-3.54152	-1.72916	-1.57863
chr12:6612908-6614983	57.3515	42.1261	94.2647	46.1695	92.1539	55.962	31.7372	43.2561	57.8776	0.497451	0.574283	-0.40761
chr6:128149335-128151459	94.3624	115.603	31.4814	42.0828	102.227	87.2642	93.5944	79.0858	80.7126	-1.51308	-0.148021	-0.282049
chr4:151100037-151102685	44.9048	36.6841	62.3084	62.8794	31.4717	67.3705	77.2989	112.909	61.9783	0.617649	0.276754	1.22113
chr14:92429829-92436451	106.873	75.9573	44.8436	42.8548	31.4588	59.5726	35.6618	99.4266	62.0811	-1.05988	-1.00607	-0.436601
chr6:41024562-41034056	31.3037	31.9689	174.717	148.139	40.1363	44.2296	38.0999	88.5499	74.643	2.35124	0.415079	1.00119
chr18:49937560-49939000	35.6848	31.2247	41.688	47.7548	34.1126	37.1413	49.5362	44.8613	40.2505	0.418754	0.0907579	0.496538
chr8:69466778-69484001	39.7415	65.5355	51.1169	41.1074	48.727	31.0334	57.36	81.3725	51.9993	-0.190971	-0.400446	0.398116
chr3:1666-10252	54.3765	85.2276	100.976	88.5646	65.735	30.8775	35.4471	37.2021	62.3008	0.441166	-0.53106	-0.942322
chr7:10944906-10959125	44.0143	31.457	64.2022	49.0562	44.1736	40.0443	30.5727	41.5002	43.1276	0.585618	0.158199	-0.0664712
chr4:157126037-157126857	43.3891	68.6672	113.069	62.8973	50.0306	30.4003	163.083	100.78	79.0396	0.651075	-0.478402	1.23557
chr10:1143886-1149951	54.9979	65.9773	41.336	30.3225	36.1649	60.863	50.1682	85.9623	53.224	-0.755502	-0.31824	0.170279
chr3:46778999-46781523	120.337	100.04	30.1059	114.991	46.0111	83.4525	35.8111	37.8209	71.0712	-0.602957	-0.767427	-1.58157
chr3:116380705-116592273	30.0078	40.4448	73.4979	72.2221	64.2448	83.6846	50.0427	41.4979	56.9553	1.04847	1.07018	0.377759
chr20:3307205-3309848	190.934	87.5327	84.8556	64.3387	191.93	293.39	98.3545	29.9641	130.162	-0.900312	0.801431	-1.11777
chr10:109420185-109424346	132.919	135.44	235.991	29.8426	178.13	136.025	182.77	55.6387	135.845	-0.0136408	0.227312	-0.170727
chr3:11250650-11254809	29.7686	38.3047	93.6345	129.282	37.8366	45.0706	31.0525	50.5243	56.9342	1.71134	0.284408	0.26107
chr19:40455625-40459757	68.4985	56.9558	57.0412	45.7843	42.5531	29.651	105.424	33.8313	54.9674	-0.286964	-0.797009	0.15057
chr2:157764464-157765082	88.2248	77.1377	29.6198	67.6726	185.658	200.003	52.2775	63.3711	95.4956	-0.765233	1.2217	-0.515884
chr1:54455171-54456193	47.9515	29.3105	198.917	258.54	192.808	265.274	131.73	90.3015	151.854	2.56581	2.56777	1.52293
chr1:263269850-263280158	34.481	29.0488	52.7494	34.5666	46.1355	49.6183	35.9554	56.8963	42.4314	0.458813	0.591896	0.547495
chr17:54177944-54181358	48.7808	59.7553	69.6682	79.7975	29.016	59.247	45.1359	81.7661	59.1459	0.461639	-0.298294	0.22554
chr2:94466936-94470068	37.8749	28.732	35.7274	69.9009	36.1964	61.1803	52.669	74.826	49.6384	0.665253	0.547905	0.936697
chr16:447175-511926	47.9647	50.3438	92.2005	44.3282	57.9958	50.0712	28.5582	56.0409	53.4379	0.473816	0.136538	-0.216674
chr8:113945196-113951686	59.2194	28.5086	101.068	118.731	73.5754	71.7596	67.6341	74.4507	74.3683	1.32508	0.728273	0.695643
chr10:84195726-84199531	40.3581	69.1938	28.3538	75.7038	43.2202	39.2866	67.1216	71.028	54.2832	-0.0742322	-0.40903	0.334617
chr4:99934752-99937421	43.6873	29.7403	28.2952	48.6673	38.9698	47.0667	40.4877	30.5131	38.4284	0.0678332	0.228626	-0.0484872
chr4:62663335-62678025	50.6165	62.0117	39.3942	39.4991	28.2234	40.95	58.5806	37.1194	44.5494	-0.513593	-0.703279	-0.234977
chr17:44800129-44801688	35.9071	29.3036	28.1147	32.1245	112.192	73.0195	82.7707	75.2274	58.5824	-0.114406	1.50599	1.27673
chr1:21854552-21870577	83.9545	51.4277	34.3034	28.0775	101.115	76.4104	69.959	79.1586	65.5508	-1.11786	0.390987	0.139412
chr12:48591933-48598388	72.2578	64.7011	64.817	52.0192	55.7801	47.1689	30.9014	27.9513	51.9496	-0.229256	-0.411813	-1.21856
chr10:14112017-14115875	44.4194	34.0075	32.4439	74.3184	52.0184	40.4662	53.9404	27.9208	44.9419	0.444982	0.237865	0.0618312
chr8:91459627-91464170	143.618	122.767	77.9302	98.262	75.9776	56.7093	27.8444	50.387	81.6869	-0.596363	-1.00549	-1.76769
chr1:57518448-57519446	157.737	275.524	293.476	212.517	211.396	27.679	154.892	169.776	187.875	0.223881	-0.857773	-0.416271
chr15:23660031-23664915	27.6311	39.5061	38.8853	33.8413	44.6687	47.4012	28.828	53.5548	39.2896	0.115371	0.455617	0.295231
chr5:48695107-48697705	36.6153	27.6092	88.6835	48.9546	56.5312	51.2199	74.3774	53.1142	54.6382	1.09968	0.746507	0.989207
chr5:164235501-164240388	43.8302	55.1672	166.691	58.7079	39.113	126.484	70.9002	27.5498	73.5554	1.18702	0.742214	-0.00799943
chr6:110906782-110921840	183.974	196.779	35.8372	27.386	220.886	117.937	207.06	167.373	144.654	-2.59033	-0.168324	-0.0241478
chr6:110219665-110224362	42.237	37.3792	27.3541	47.05	47.0948	39.8139	71.7663	61.9503	46.8307	-0.0976799	0.126439	0.748045
chr10:66923379-66927135	39.6802	27.35	49.153	39.7839	56.4117	36.0713	89.6343	74.8287	51.6141	0.407971	0.464377	1.29488
chr2:20580075-20582987	68.7427	79.4248	32.045	63.0015	84.0923	64.2529	27.3102	56.7927	59.4578	-0.640524	0.00172921	-0.817002
chr17:21347128-21351983	27.1605	30.9057	36.174	46.6723	46.7229	42.3102	67.4407	46.3414	42.966	0.512739	0.616643	0.970503
chr1:102877492-102892535	37.2003	27.3465	43.412	34.8285	39.8242	27.077	72.3491	46.7673	41.1006	0.27757	0.0516865	0.883955
chr6:22434600-22511118	52.8653	36.4348	38.5456	26.5106	48.6338	44.0777	73.4557	49.8459	46.2962	-0.456975	0.0540865	0.465458
chr15:13641948-13645638	140.686	122.344	26.4506	57.6299	145.733	118.247	100.95	105.552	102.199	-1.64538	0.00520127	-0.349072
chr11:25458534-25465931	49.9415	63.7551	41.1968	26.4114	41.7596	37.7948	49.2131	40.5502	43.8278	-0.749919	-0.515175	-0.340991
chr16:82177634-82184222	55.0996	48.1605	29.4658	26.2752	67.6189	51.0546	46.8242	38.825	45.4155	-0.889472	0.200715	-0.269771
chr3:167050885-167058919	62.8272	57.7303	27.4987	26.2618	63.0561	57.1707	32.7258	34.5557	45.2283	-1.1651	-0.00396288	-0.84144
chr5:78365748-78366405	96.8602	39.5286	138.91	57.7427	57.6401	26.2407	74.4731	27.0575	64.8066	0.527925	-0.701313	-0.425811
chr10:82887942-82900556	62.4319	42.4808	56.8078	92.9013	37.1406	59.0392	48.1001	26.1615	53.1329	0.512973	-0.125383	-0.498501
chr11:60706787-60729470	100.142	97.1488	36.4739	41.8282	53.0373	55.6167	26.107	26.2289	54.5728	-1.3332	-0.860582	-1.91445
chrX:104988708-105002359	28.0447	47.7331	49.0094	35.3946	37.5218	45.2936	26.0028	39.1757	38.522	0.155536	0.128124	-0.217379
chr5:13140753-13144882	25.8163	31.6252	84.4502	96.738	41.4607	56.4295	28.6687	25.964	48.8941	1.65732	0.769071	-0.0723287
chr1:91168438-91171219	33.991	41.6433	64.4851	56.8405	39.8017	25.7814	47.2063	26.7077	42.0571	0.681771	-0.205717	-0.033193
chr3:44552295-44554904	25.695	31.4841	59.9309	76.3437	26.7413	27.6908	39.6794	46.6605	41.7782	1.25296	-0.0710302	0.59454
chr17:16197594-16200501	39.1786	36.0058	25.6926	52.374	29.4874	26.7109	27.2316	40.0199	34.5876	0.0542721	-0.419907	-0.160867
chr12:6342086-6345062	26.0997	25.5777	30.4932	41.9152	27.9441	38.0342	43.4738	52.498	35.7545	0.486624	0.352458	0.893077
chr13:98646342-98652828	34.0477	26.9997	26.8218	29.4336	25.4552	32.7379	34.8289	47.8414	32.2708	-0.117938	-0.0690818	0.437439
chr17:51903487-52310350	54.9452	25.2881	40.4035	29.63	70.1381	41.3541	91.9973	32.3985	48.2694	-0.196156	0.47467	0.632665
chr7:123162404-123168791	87.6688	106.081	36.1588	41.3419	96.3083	25.0466	42.6758	85.5361	65.1022	-1.32191	-0.674962	-0.595665
chr2:28349783-28351756	25.0257	55.183	58.4672	93.7696	60.2859	42.5409	97.2759	31.4612	58.0012	0.924487	0.358386	0.682597
chr13:53621373-53628484	82.171	74.4133	25.0124	62.1153	81.2727	104.006	59.5614	49.406	67.2448	-0.845736	0.242757	-0.523043
chr10:6824714-6832189	43.606	38.2351	66.4672	24.9827	46.1615	33.8397	103.125	92.977	56.1743	0.160156	-0.0328039	1.26071
chr11:16126683-16146423	76.434	108.873	34.9476	43.6868	57.2184	74.2007	24.7694	39.3919	57.4402	-1.23668	-0.495742	-1.53014
chr7:3316249-3332384	24.7162	112.137	55.0865	48.5928	105.428	70.3033	73.3443	82.1646	71.4716	-0.400501	0.360742	0.184368
chr14:84334428-84346143	52.9705	49.0005	44.3369	40.7622	62.0539	24.5098	107.376	83.6208	58.0788	-0.260943	-0.236325	0.90539
chr13:90589606-90592719	34.7957	42.6397	32.0105	24.4754	34.3038	48.8117	63.6662	55.2573	41.995	-0.455102	0.102124	0.618969
chr16:7810521-7811719	48.5581	25.4885	24.3462	65.0309	27.8555	42.1708	38.4801	87.2049	44.8919	0.271472	-0.0805366	0.763307
chr11:83128462-83135736	24.2979	31.6999	27.3783	26.177	28.3124	31.3137	66.524	46.3146	35.2522	-0.0643408	0.0905738	1.01082
chr4:174650812-174659628	27.333	32.0102	24.0421	41.3797	53.6313	35.292	79.4484	61.8548	44.3739	0.140689	0.583479	1.25164
chr8:70712051-70712670	136.59	238.669	230.505	393.927	261.452	23.9245	161.24	196.097	205.301	0.734658	-0.39502	-0.0706014
chr19:25301968-25308089	23.8965	25.6201	27.871	47.9278	23.9817	36.218	29.0584	41.3083	31.9852	0.614263	0.281844	0.506981
chr3:176995097-177000897	81.9529	86.0712	23.8947	35.2208	54.8298	42.5843	61.0156	66.2337	56.4754	-1.50706	-0.786466	-0.40101
chr20:13739295-13743666	49.3162	36.2618	52.5242	48.9528	39.5885	23.8919	48.9956	26.5718	40.7629	0.245841	-0.430929	-0.179476
chr3:60248081-60257559	81.4273	49.8873	48.4681	52.3219	50.8454	55.9365	53.3759	23.8863	52.0186	-0.381675	-0.29836	-0.765193
chr4:5721260-5773301	50.8183	33.5251	216.187	136.761	31.3866	23.714	38.5838	44.2296	71.9007	2.06511	-0.614207	-0.026411
chr10:96956965-96963775	52.4969	23.6988	54.7736	73.8809	73.9412	77.0407	42.2429	118.103	64.5222	0.75572	0.986594	1.07341
chr2:184692633-184694181	58.3313	53.594	45.4211	26.0179	32.5268	23.6064	80.9834	36.6658	44.6433	-0.647752	-0.99561	0.0719553
chr16:23558711-23573465	69.0412	125.764	43.4888	69.8278	69.9051	115.297	23.3528	63.3398	72.5021	-0.781673	-0.0729317	-1.16805
chr10:35187349-35191033	42.7968	23.1897	42.3255	45.5388	39.4774	59.8053	68.2834	43.206	45.5779	0.413106	0.589371	0.756664
chr19:19901875-19904331	34.335	28.0444	71.2377	66.3354	30.6309	23.1417	31.7967	28.7767	39.2873	1.14106	-0.214198	-0.0423853
chr6:109162528-109169862	45.2907	40.7051	34.2761	27.2264	58.5721	43.8635	23.1062	34.1644	38.4006	-0.483621	0.252379	-0.586471
chr2:30483349-30486931	124.04	91.1992	89.1497	49.7372	74.6835	37.5753	22.9955	75.3725	70.5941	-0.63203	-0.939112	-1.12968
chr6:119506043-119518327	78.2844	41.957	22.8598	39.2829	58.9318	35.6422	40.7561	55.3588	46.6341	-0.952277	-0.346418	-0.323102
chr1:81152563-81156145	52.8911	62.4248	22.8292	26.1818	39.3149	42.7308	27.2438	36.9485	38.8206	-1.23441	-0.491092	-0.845119
chrX:76321127-76347370	29.7452	22.661	39.3142	52.6244	35.4924	66.1824	52.5713	44.4713	42.8828	0.810933	0.956153	0.888881
chrX:62820484-62821199	86.5329	82.4092	22.5433	51.562	154.469	140.544	39.9441	96.692	84.3371	-1.18888	0.80425	-0.30619
chrX:68186980-68187796	56.7642	79.4462	132.937	162.98	86.8428	49.338	22.4775	71.3584	82.768	1.11936	-0.000313547	-0.537625
chr3:30487189-30499095	28.9981	22.444	48.0072	24.4737	69.4267	36.9729	57.3123	30.7004	39.7919	0.494651	1.04847	0.774762
chr10:10901406-10906396	22.4735	49.5733	68.071	62.0641	22.0497	39.9238	56.2624	48.9735	46.1739	0.853004	-0.217283	0.546621
chr11:33938918-33944637	38.9578	22.0358	33.7348	29.3605	28.0648	26.6091	52.8085	46.4668	34.7548	0.0488747	-0.157806	0.702777
chr1:198334807-198337262	71.0359	51.5807	95.0986	73.8639	63.3663	79.7308	21.9421	46.3067	62.8656	0.462549	0.22284	-0.845279
chr15:84749869-84785357	79.7246	83.2308	52.7243	55.2287	63.2064	40.5191	21.909	61.8712	57.3018	-0.594074	-0.651707	-0.959796
chr14:2242943-2243837	44.4009	21.7482	72.8318	71.4125	47.5529	75.6814	98.4179	78.1422	63.7735	1.12472	0.89761	1.41637
chr7:132854091-132857280	85.8713	88.4873	72.7805	86.0772	57.4467	87.491	21.7097	49.0717	68.6169	-0.134323	-0.266625	-1.30062
chr5:107969448-107989209	39.624	21.5749	30.8433	35.3409	35.351	26.7175	48.911	49.8139	36.0221	0.112981	0.0203556	0.689908
chr6:36078810-36082110	64.3732	59.0752	94.8073	194.687	21.5577	39.3792	22.208	40.4478	67.0669	1.22963	-1.01852	-0.978388
chr10:70133509-70134603	47.9848	78.2862	131.909	85.9954	21.4257	58.704	22.0734	60.3014	63.335	0.787172	-0.656114	-0.616248
chr4:83073414-83084904	39.0801	44.4763	47.6584	41.6363	24.8943	34.9123	21.3629	33.3393	35.92	0.0958242	-0.482446	-0.611151
chr12:51541330-51551243	22.0802	29.7016	21.3155	23.7391	25.2165	28.6821	55.4561	49.4261	31.9521	-0.200771	0.0578027	1.01825
chr15:2136259-2153759	63.104	73.2686	23.2002	21.2959	142.185	72.369	330.891	193.747	115.008	-1.6158	0.653787	1.94377
chr8:26371440-26384155	56.2099	58.5518	21.2806	30.0438	67.6836	61.2712	66.4551	93.6349	56.8914	-1.16092	0.168224	0.480242
chr10:101236705-101238831	84.1756	107.818	433.146	552.709	184.323	320.293	21.2597	115.444	227.396	2.36032	1.39413	-0.490006
chr5:154893098-154898934	61.6617	48.8841	21.1875	29.1065	36.8093	30.799	35.2731	22.7999	35.8151	-1.13619	-0.709372	-0.928705
chr4:119895652-119910825	21.1595	22.0915	50.627	48.6742	32.5009	34.6202	38.1718	53.2048	37.6312	1.19908	0.634033	1.07909
chr1:119445834-119572958	58.5046	52.2395	57.2464	79.3475	59.1441	50.4761	21.1466	43.6816	52.7233	0.302663	-0.0147162	-0.772536
chr5:166275111-166276938	44.6564	34.1888	150.042	59.7727	59.7669	33.9025	23.2403	21.0523	53.3277	1.41202	0.248555	-0.831957
chr13:97797982-97804647	29.0037	25.1773	33.7811	29.0645	21.0187	21.952	36.9834	80.5245	34.6882	0.214025	-0.334434	1.1169
chr5:168947714-168951930	30.0744	20.8317	28.9385	34.9434	48.9837	28.5045	61.8397	52.6052	38.3401	0.327569	0.606138	1.16874
chrX:74316977-74347106	54.742	73.176	156.654	116.423	53.2702	66.3513	20.7536	56.3084	74.7098	1.09409	-0.0967426	-0.731128
chr1:227093974-227108899	43.9067	53.7843	64.1356	58.7669	88.1446	79.9946	68.5538	20.6989	59.7482	0.331217	0.783359	-0.13033
chr7:115576083-115662590	25.9099	23.9731	23.7514	20.6608	38.786	33.505	27.2128	33.5672	28.4208	-0.167592	0.535268	0.285048
chr20:28365987-28375791	20.7789	50.9203	38.0828	43.6592	31.776	28.7932	20.6266	48.5141	35.3939	0.189121	-0.243373	-0.0524218
chr13:100414980-100417263	59.2676	68.0759	43.227	54.4976	39.6549	80.8848	20.5835	51.2254	52.1771	-0.381932	-0.0792169	-0.826491
chr2:251654138-251655119	107.055	37.4298	162.074	61.6521	20.4851	93.5081	84.4559	134.543	87.6504	0.630816	-0.34197	0.600006
chr2:104400401-104404083	166.767	148.42	71.3994	20.371	182.761	92.6872	167.456	228.643	134.813	-1.78011	-0.194427	0.329653
chr1:80513170-80514442	44.3253	20.3613	71.2247	74.1606	59.3235	60.5701	53.8265	76.6195	57.5514	1.16834	0.890216	1.01191
chr12:10037770-10041790	20.3572	28.5112	37.2662	38.8607	44.7452	29.9401	60.673	67.6393	40.9991	0.639504	0.611922	1.39269
chr7:116444686-116447400	177.86	130.66	170.5	173.296	108.322	157.375	45.611	20.3416	122.996	0.156189	-0.215582	-2.22586
chr6:52444376-52459882	67.4539	83.703	93.7689	106.077	61.1692	125.517	20.2588	54.3624	76.5388	0.402841	0.304568	-1.01839
chr20:44794738-44800141	34.5889	39.3612	40.2871	26.4089	36.3599	40.3917	20.6203	20.1898	32.276	-0.148952	0.0536447	-0.857626
chr1:185353165-185356627	50.0272	55.1707	122.484	140.443	20.0814	39.4142	24.3398	25.1576	59.6397	1.32156	-0.822251	-1.08768
chr4:44908173-44936075	32.5333	21.4655	26.2592	20.073	33.4851	30.3331	24.3514	56.6317	30.6415	-0.220912	0.241041	0.584694
chr9:112074954-112078980	33.6717	47.1581	28.0214	38.5688	40.76	52.4409	20.0696	30.2374	36.366	-0.279577	0.205457	-0.684128
chr15:58918715-58924497	37.1149	66.4664	43.2835	57.2578	38.2019	44.9975	19.8397	28.7142	41.9845	-0.0429753	-0.316119	-1.0931
chr13:95034780-95046497	40.9294	40.1307	19.5868	30.9798	54.7557	58.3461	73.4122	94.339	51.56	-0.680807	0.480558	1.04926
chr16:6593688-6595363	62.2666	76.1936	146.668	125.519	20.8513	171.349	128.926	19.5631	93.9171	0.975127	0.473139	0.100886
chr9:38190056-38199303	23.7422	23.9026	70.7365	67.909	25.1338	44.4818	19.5624	30.7097	38.2722	1.54101	0.547092	0.0774392
chr9:46477262-46481666	19.5555	25.8082	28.0391	36.1824	40.2519	41.9067	39.7514	60.5178	36.5016	0.501518	0.856873	1.14427
chr17:76287728-76288470	28.2729	35.4556	68.1937	19.4542	75.7327	106.25	40.0155	109.255	60.3287	0.459781	1.51379	1.22792
chrX:35971696-35984183	79.109	19.4488	78.5066	65.4049	53.73	100.444	59.8764	76.3277	66.6059	0.54614	0.645518	0.466728
chr9:10499289-10501522	44.5137	58.4366	66.7606	59.5235	63.8187	19.2785	106.038	51.9646	58.7918	0.294725	-0.309076	0.618
chr5:64057254-64062867	35.9725	35.2459	42.0924	19.2723	57.7812	52.4939	39.9038	54.266	42.1285	-0.214841	0.630785	0.403014
chr16:18833007-18834582	27.0403	18.9309	31.559	25.8344	41.3541	23.433	42.9268	53.4196	33.0623	0.320155	0.494976	1.0675
chr1:154371887-154377110	111.964	19.5715	18.8441	21.4989	85.7029	58.704	88.2937	80.4019	60.6226	-1.70506	0.134687	0.35897
chr18:52016884-52029217	34.4355	18.7509	31.258	20.4707	20.4804	37.1354	26.5746	43.2913	29.0496	-0.0400925	0.115407	0.393531
chr10:85786715-85789165	44.9785	43.3009	18.7387	30.0729	25.7941	50.6487	44.643	20.1951	34.7965	-0.854853	-0.207696	-0.445235
chr13:101748394-101753462	63.7855	126.937	18.6706	96.1426	138.752	38.8048	88.4086	150.347	90.231	-0.732187	-0.103194	0.32406
chr6:18802728-18821510	26.2042	38.5203	18.3695	42.0836	35.0701	19.0935	43.6475	19.7655	30.3443	-0.0984956	-0.256988	-0.0295333
chr4:77287242-77291612	39.3002	31.4089	31.8548	18.2681	61.7261	62.0984	42.7725	49.4085	42.1047	-0.496426	0.808329	0.382574
chr4:84739701-84758303	45.7302	37.3937	91.1975	53.3066	74.6803	59.8878	18.2343	63.6844	55.5144	0.797775	0.695001	-0.0210705
chr7:11241315-11242292	86.693	53.0484	85.0124	155.274	96.7605	158.93	39.9142	18.1601	86.7241	0.781995	0.871639	-1.26679
chr10:101157249-101174169	65.1621	63.8647	273.888	244.093	40.6942	68.7711	18.0981	38.2289	101.6	2.00523	-0.237197	-1.19577
chr5:133234691-133240025	105.143	127.593	18.0066	22.0351	73.0918	79.8815	101.817	137.371	83.1174	-2.53912	-0.605415	0.0394506
chr14:59300519-59303511	111.759	124.501	47.364	67.8976	54.3753	54.167	62.1577	17.8824	67.513	-1.03546	-1.12212	-1.56158
chr1:218227881-218233736	20.6035	19.8386	32.5743	35.398	17.7209	17.8251	53.219	31.4535	28.5791	0.749089	-0.186171	1.06604
chr15:87553454-87559147	43.7687	22.344	21.281	58.5385	43.9271	17.6979	30.4025	77.952	39.489	0.271814	-0.101412	0.71276
chr16:67034941-67039461	17.6838	18.3373	41.1982	34.5351	25.4793	18.1223	26.4892	18.812	25.0822	1.07209	0.275539	0.330707
chr16:40653977-40683123	68.3139	79.2172	43.0083	57.4038	29.1976	48.0454	17.6242	30.5147	46.6656	-0.555086	-0.933543	-1.61574
chr2:225389451-225396504	50.1015	51.7047	27.6438	17.6171	31.7515	35.1289	33.0108	19.8911	33.3562	-1.16949	-0.60617	-0.944434
chr9:10841776-10846432	17.5574	38.728	20.458	23.4641	21.1418	27.6509	29.2992	46.3538	28.0816	-0.357814	-0.206095	0.426637
chr14:30323339-30332728	37.0946	40.1076	17.8036	17.4998	35.0347	34.3749	60.6748	46.6354	36.1532	-1.12883	-0.153507	0.475073
chr7:126495390-126498431	27.6625	18.2525	17.361	25.5977	19.9297	43.8346	20.7098	24.0766	24.678	-0.0960152	0.473783	-0.0359048
chr5:172631715-172638148	180.807	110.656	75.8964	17.3381	172.952	126.145	71.4127	97.4024	106.576	-1.64438	0.0373007	-0.787869
chr10:75784891-75804907	38.7273	39.5468	17.5542	17.2548	48.9383	39.1078	59.8271	73.0321	41.7486	-1.16907	0.169724	0.763291
chr17:16747884-16790014	28.8512	33.7027	26.7896	26.851	20.4198	23.32	17.2381	25.2677	25.305	-0.221774	-0.516153	-0.55744
chr2:199433017-199451573	39.7793	47.177	31.3877	42.8643	17.1679	40.4047	32.1287	53.2376	38.0184	-0.227861	-0.594908	-0.0266239
chr3:59738287-59749268	17.1648	18.0282	34.3051	19.6679	52.4958	20.8044	27.2699	24.6622	26.7998	0.616949	1.05853	0.561338
chr17:77113999-77115451	43.7087	89.1515	17.1461	78.2892	19.514	35.6157	60.3675	36.6234	47.552	-0.477314	-1.26901	-0.453988
chr1:12006597-12136637	32.306	21.7743	16.9377	30.2204	21.6117	27.3934	40.4365	28.4308	27.3888	-0.197598	-0.142171	0.348716
chr15:18547254-18548613	32.1163	16.8622	21.431	30.6931	24.56	44.5536	50.9654	40.3754	32.6946	0.089802	0.496821	0.899111
chr1:94272204-94330488	20.2278	23.0199	16.822	27.9866	17.3967	20.9892	61.3162	42.6875	28.8057	0.0511522	-0.172047	1.26594
chr4:182600096-182604122	69.0688	38.4546	51.394	16.8136	75.6369	22.8923	34.8429	23.6805	41.5979	-0.656646	-0.126027	-0.877565
chr16:51141588-51176983	108.049	107.863	112.105	187.355	53.5522	131.102	16.6752	45.2786	95.2475	0.47192	-0.225617	-1.80118
chr14:61650936-61668509	36.1182	27.9322	31.6668	54.5928	30.4078	16.6053	31.5554	45.8617	34.3425	0.429477	-0.446145	0.273445
chr13:102755589-102762143	35.9894	73.4269	28.1798	32.1985	32.1285	29.2754	16.5919	30.16	34.7438	-0.857726	-0.833425	-1.22673
chr8:33828575-33836877	20.6669	16.5611	42.5738	38.2279	39.3469	28.8696	22.1193	29.9803	29.7932	1.118	0.873733	0.484884
chr17:79125860-79130473	18.4673	17.601	23.9146	16.4554	35.6906	24.8632	62.7667	41.2748	30.1292	0.162552	0.747486	1.52836
chr3:176908442-176909485	46.9997	16.4474	70.6824	62.9382	26.961	24.4867	65.1868	42.2032	44.4882	1.07452	-0.302448	0.759234
chr1:46998387-47003987	25.9468	36.8183	28.6336	23.7219	16.4437	23.1551	28.4923	36.0545	27.4083	-0.261621	-0.664506	0.040383
chr6:8512695-8527668	16.422	100.554	76.9241	154.031	65.9507	49.9612	79.6549	113.543	82.1301	0.9814	-0.0131839	0.723867
chr1:190883489-190886145	39.3261	52.999	45.9003	57.863	68.4135	23.8571	16.3874	49.4396	44.2732	0.168501	-0.000851882	-0.488043
chr4:120129193-120133017	26.9144	38.4682	20.9515	24.006	24.0122	16.3339	56.0606	45.1144	31.4826	-0.540345	-0.696478	0.629874
chr15:103928042-103932459	92.5413	42.8916	46.3875	35.1025	39.8691	38.2328	16.2161	29.3386	42.5724	-0.732883	-0.794149	-1.57191
chr1:189891535-189893798	26.4661	16.2137	42.4539	35.3922	35.4148	36.1093	68.9517	41.5908	37.8241	0.867071	0.744876	1.37298
chr9:85434877-85437332	20.1478	44.4314	32.9248	16.1705	32.3542	19.5575	22.3874	25.3292	26.6628	-0.395485	-0.31501	-0.436578
chr10:39894047-39896704	36.3962	28.8586	39.9264	28.6167	25.7812	33.7267	41.6735	16.1496	31.3911	0.0709274	-0.133003	-0.174438
chr7:77162563-77173857	16.0539	51.1424	59.927	34.348	51.5565	54.5112	62.4619	36.3288	45.7912	0.488493	0.658532	0.555993
chr3:2559499-2561068	39.9875	29.3946	28.0048	48.14	16.0534	33.9632	72.2041	50.2711	39.7523	0.134182	-0.472157	0.819854
chr2:203458119-203461326	16.0331	21.8306	22.8339	26.1888	16.6845	28.0564	29.7279	51.512	26.6084	0.372635	0.240779	1.10137
chr12:45931936-45933373	27.2421	16.6713	16.0182	18.2914	18.2421	16.6382	18.8224	17.1208	18.6308	-0.356049	-0.332249	-0.288942
chr13:101658816-101660995	15.9584	19.5516	88.4784	74.7129	42.711	29.0445	27.7074	20.0624	39.7783	2.20027	1.01486	0.427873
chrX:15758221-15759931	15.9464	39.0575	37.3412	21.365	21.3464	38.8048	66.3065	60.1388	37.5383	0.093979	0.12906	1.20091
chr17:37687354-37914211	152.017	90.2277	19.3831	15.8758	50.8505	66.2118	42.9267	47.7789	60.6589	-2.78041	-1.04919	-1.4172
chr3:134417082-134441889	35.3185	15.7361	22.4726	25.761	21.4819	23.362	17.8463	16.1461	22.2656	-0.0820025	-0.187129	-0.586829
chr5:92031063-92034015	56.1919	33.0511	15.7201	18.0267	42.1036	19.0672	24.9991	22.6062	28.9707	-1.40299	-0.544896	-0.906617
chr10:65554164-65555793	29.3183	64.6427	41.1249	31.3977	15.6959	78.3636	73.2273	81.0858	51.857	-0.373631	0.0015116	0.715727
chr1:195032372-195064930	90.243	96.7691	52.5556	78.7108	41.9221	47.0541	15.6912	22.0607	55.6258	-0.510634	-1.07164	-2.30851
chr14:106564302-106568269	15.6384	20.9069	39.7469	30.3952	32.3353	49.9348	27.6835	25.0228	30.208	0.940595	1.17068	0.52829
chr1:37059411-37162589	212.347	123.142	170.535	149.934	134.683	136.289	15.4641	154.539	137.117	-0.0660807	-0.308122	-0.980704
chr3:114310467-114354370	30.8548	45.0079	15.4528	17.6249	32.7815	30.8265	32.3037	53.9971	32.3561	-1.19753	-0.254182	0.185983
chr3:164332647-164346739	44.1118	15.4374	36.8433	33.7491	33.738	45.9508	69.9369	23.7661	37.9417	0.245431	0.420295	0.654013
chr13:110311678-110319300	20.4546	18.5693	36.1644	25.3009	15.2028	27.514	35.8388	32.3832	26.4285	0.655414	0.130446	0.805879
chr1:53841347-53844518	46.1229	42.9555	15.049	17.2598	49.3685	64.82	69.2684	67.2638	46.5135	-1.46315	0.35827	0.616094
chr5:138145328-138154607	15.8022	14.8428	36.6732	29.1259	24.5469	21.9979	18.2289	22.8375	23.0069	1.10242	0.602968	0.422307
chr10:96408-120050	14.7892	22.3899	19.2468	19.7577	17.4581	22.1186	31.47	25.156	21.5483	0.0691487	0.0901595	0.606973
chr20:4900091-4901178	37.7197	61.562	14.774	50.6318	16.8374	15.3476	121.69	79.0236	49.6983	-0.602109	-1.62514	1.01554
chr3:35801414-35813832	15.1167	18.5248	59.5897	75.6475	14.7496	27.1312	44.6624	18.1967	34.2023	2.00718	0.316047	0.90188
chr1:42133307-42134374	35.0249	64.3543	784.693	797.058	70.3161	63.8283	32.4006	14.6771	232.794	3.99243	0.432771	-1.0779
chr19:46770949-46776140	17.0703	14.6431	49.7243	57.0317	29.6909	16.5433	45.1046	38.6296	33.5547	1.75115	0.543868	1.40072
chr6:11093333-11097719	52.9913	66.3501	14.6192	22.3363	46.0511	41.7783	18.9982	61.9287	40.6317	-1.69123	-0.442319	-0.560403
chr8:48088103-48093974	60.0566	46.8157	31.8997	14.6149	29.2281	79.5755	45.4647	20.5909	41.0308	-1.20013	0.0258383	-0.694135
chr8:111489202-111494711	51.8936	40.1654	22.2706	14.5981	34.7145	28.117	30.3918	30.9038	31.6318	-1.32016	-0.551071	-0.586775
chr1:197017-211255	33.7609	19.0931	24.2241	41.6625	17.3745	25.1839	14.4395	19.5896	24.416	0.317972	-0.312569	-0.635244
chr5:107944092-107966158	53.0572	33.3096	49.5862	59.052	14.3591	39.6024	37.2285	103.895	48.7612	0.330983	-0.678546	0.70841
chr10:109103293-109106979	22.7482	17.1548	14.2726	32.7397	25.7535	14.8391	48.6688	50.5986	28.3469	0.236541	0.0247195	1.31482
chr1:214207409-214208832	14.2712	26.2182	250.476	152.913	181.475	34.7081	217.681	44.8515	115.324	3.31656	2.41664	2.69688
chrX:71127528-71142020	21.3053	65.2108	37.4954	71.4401	14.2632	25.9715	14.7438	40.173	36.3254	0.332434	-1.10453	-0.655721
chr16:62604936-62606010	30.4447	37.2914	14.2374	40.7586	16.2992	36.9941	25.3438	22.9638	28.0416	-0.300598	-0.345971	-0.487675
chr13:2824290-2826365	14.2133	34.7899	33.4445	38.1821	57.1086	52.1051	58.903	17.8644	38.3264	0.547619	1.15621	0.647618
chr6:38822860-38856028	32.1058	33.9798	20.4008	40.9518	39.05	14.1406	34.506	25.6861	30.1026	-0.107211	-0.313165	-0.134762
chr12:25148380-25150352	26.9954	16.5379	35.4315	22.5631	27.0925	40.9258	14.0657	16.969	25.0726	0.413799	0.643804	-0.488237
chr3:138148107-138332346	14.2828	14.0006	16.6566	19.0964	45.8673	31.1692	31.7609	21.5474	24.2977	0.338109	1.44559	0.914405
chr8:36700933-36706053	13.9179	20.4645	32.4604	22.3296	18.6231	16.873	27.0819	27.9959	22.4683	0.672242	0.0459903	0.679801
chr6:93534565-93537955	30.2441	13.8982	61.6777	58.1054	30.3492	25.1919	39.4272	33.2702	36.5205	1.44019	0.331394	0.719742
chr1:175871530-175873510	62.1791	35.8503	29.877	19.5675	34.2611	39.932	40.6498	13.7947	34.5139	-0.987404	-0.401929	-0.848428
chr5:137265070-137266240	39.6671	48.59	52.9835	22.7555	15.1685	13.7675	39.3196	35.6194	33.4839	-0.220676	-1.60885	-0.235996
chr20:3472584-3483741	26.2453	13.7808	30.6285	25.0738	40.1381	13.6453	26.0421	18.8542	24.301	0.476796	0.42622	0.165656
chr16:68949282-68952020	108.683	58.2583	23.7748	13.6259	109.074	53.5498	155.725	85.3961	76.0109	-2.1582	-0.0378025	0.530417
chr9:27054453-27068065	13.5853	37.4517	39.6247	63.5876	27.2685	24.7153	33.0326	51.2377	36.3129	1.016	0.0265186	0.723481
chr3:162832432-162833999	38.6575	37.8898	13.5353	25.8536	15.5193	28.1405	102.026	97.1983	44.8525	-0.958562	-0.810046	1.37997
chr14:33960442-33961685	44.0459	13.481	38.7693	29.5429	73.7202	13.4265	30.4751	41.526	35.6234	0.247907	0.599209	0.323782
chr16:83356621-83357965	15.0298	30.6866	40.9664	26.817	13.4097	30.4156	27.8197	18.8948	25.505	0.56822	-0.0609478	0.0311586
chr7:12251465-12253312	43.8612	40.2736	25.7369	44.1278	14.6822	13.3698	30.348	41.3519	31.7189	-0.268139	-1.5846	-0.230732
chr3:96014161-96023060	79.6794	34.8581	13.3038	45.7096	76.1727	20.7415	39.4902	14.3098	40.5331	-0.956706	-0.24104	-1.09014
chr6:114921003-114930445	21.035	13.2386	47.6518	45.5646	40.3101	38.5369	48.2571	54.321	38.6144	1.44349	1.20196	1.58155
chr5:5007630-5011497	13.2163	14.1714	21.1729	17.6618	17.6826	14.0085	13.7851	31.1543	17.8566	0.503818	0.21055	0.714453
chr9:65236893-65249591	13.1914	23.6495	30.8557	52.992	34.4642	32.0682	52.2019	16.5816	32.0006	1.18646	0.852749	0.900754
chr19:32333277-32386631	67.8658	71.6901	60.0172	68.8213	21.9186	56.724	13.0134	35.3051	49.4194	-0.115279	-0.82746	-1.5302
chr17:72232583-72234721	74.266	12.9893	24.8947	42.6894	56.821	25.8653	14.6843	40.01	36.5275	-0.368559	-0.0775945	-0.673852
chr3:119678987-119698560	31.0175	13.0671	15.8025	12.9498	12.9679	17.6042	21.5762	31.6841	19.5837	-0.616597	-0.528059	0.272786
chr16:83772566-83807688	21.5842	25.0168	12.8143	17.758	15.2072	25.2203	13.0201	16.7073	18.416	-0.608136	-0.205024	-0.648568
chr4:118373030-118385223	23.7383	22.6235	21.5281	14.1048	24.7046	12.7892	58.6595	13.2639	23.9265	-0.379727	-0.306285	0.633525
chr8:128004147-128009581	50.5128	50.631	96.5247	61.4403	55.3086	89.1858	12.7525	51.9568	58.5391	0.643197	0.514606	-0.644363
chr6:103061871-103068786	49.9316	47.8043	12.7251	18.7663	56.3667	68.0418	69.4442	115.741	54.8526	-1.63393	0.348125	0.922008
chr5:107289155-107291659	82.5857	22.4725	172.062	172.204	184.272	44.6974	12.7103	69.2114	95.0269	1.71233	1.12397	-0.358871
chr9:90930879-90938099	16.2771	19.9391	12.6801	21.7856	50.8307	26.3594	45.1825	27.2836	27.5423	-0.0714739	1.09178	1.00067
chr16:82100252-82104652	21.7591	16.666	12.6731	12.7202	23.6532	24.7058	24.5907	29.0655	20.7292	-0.597601	0.331735	0.481696
chr14:42366303-42401574	20.0586	21.5064	29.2327	46.9265	30.3901	24.3128	12.6024	18.9131	25.4928	0.873649	0.396248	-0.399308
chr9:105513853-105530845	46.6998	31.782	30.311	62.4978	76.3886	12.6023	28.8105	45.6623	41.8443	0.241903	0.1813	-0.0756445
chr13:48678055-48679605	50.0042	36.7349	23.4556	40.2307	40.1692	36.5568	13.8465	12.5718	31.6962	-0.445699	-0.176967	-1.71514
chr7:109252748-109258990	29.9762	22.8022	45.7429	22.0961	29.041	12.516	56.0823	29.8894	31.0183	0.362167	-0.344856	0.703914
chr6:105747400-105749315	23.3499	40.0474	16.3613	12.4969	31.2485	34.0139	19.4524	46.9672	27.9922	-1.13544	0.0418306	0.0671876
chr16:74181049-74182023	19.3319	24.299	46.5471	13.3025	26.5709	22.3882	41.2207	12.4725	25.7666	0.455991	0.166227	0.299389
chr12:6759335-6763083	40.7832	12.4834	23.9164	41.0182	13.651	12.4248	28.2299	12.8168	23.1655	0.285756	-1.03052	-0.375965
chr12:3198218-3320181	21.099	25.8574	37.5054	41.5429	26.7422	26.8937	12.3584	15.3572	25.9195	0.751413	0.191877	-0.760624
chr8:67620546-67622851	17.7906	21.7852	41.6895	35.7672	35.7253	21.6603	12.3231	22.3643	26.1382	0.968772	0.53607	-0.190207
chr8:55690300-55715027	39.4285	13.2363	30.9874	27.4575	26.5919	12.2933	44.1255	27.1579	27.6598	0.150238	-0.437618	0.436727
chr10:81832632-81842635	26.609	12.2281	19.3768	24.4472	20.0257	38.2773	50.8825	45.998	29.7306	0.174286	0.586135	1.31877
chr13:50761451-50764851	35.8738	12.17	74.2384	38.4385	48.0533	26.1744	79.5894	36.0779	43.827	1.22977	0.627607	1.26756
chr15:13968312-14086267	42.3755	77.8829	35.3034	12.1416	146.992	44.0412	33.6509	41.858	54.2807	-1.34181	0.667686	-0.671419
chr10:11287778-11292138	51.2484	44.325	14.0643	12.0926	68.575	51.1738	50.2731	41.6892	41.6802	-1.86942	0.32533	-0.0555666
chr8:61570386-61571602	19.0198	23.2889	122.626	89.2454	63.6594	57.917	92.1912	11.9547	59.9878	2.32416	1.52284	1.29958
chr1:261374507-261375392	50.8798	37.3775	11.9348	40.938	13.6244	37.2015	42.2629	51.1674	35.6733	-0.73919	-0.796152	0.0821749
chr3:23133564-23148304	73.0921	49.993	43.5723	54.519	45.4852	45.3017	11.8195	27.7813	43.9455	-0.327459	-0.4391	-1.63605
chr1:21984834-22003925	36.6419	36.3128	34.6377	48.3127	24.595	54.056	15.0706	11.8136	32.68	0.185248	0.108464	-1.44024
chr19:53800187-53931496	40.5862	42.1713	24.6572	11.7872	18.8864	19.2281	55.2397	37.7148	31.2839	-1.18319	-1.11855	0.167635
chr8:109498072-109565270	21.5884	38.3414	11.7685	15.7465	56.2545	41.7462	23.6137	35.1635	30.5278	-1.12306	0.709518	-0.0280169
chr20:3242491-3246976	13.3365	17.8298	29.6545	14.5794	16.2207	11.7458	38.7899	33.5337	21.9613	0.505166	-0.156287	1.21448
chr3:58073718-58084552	57.2131	46.726	38.9798	63.7971	31.9022	11.5747	39.7185	29.9699	39.9852	-0.0162224	-1.25742	-0.576748
chr15:2982073-2989041	62.1536	48.8508	11.5566	27.028	54.0402	36.5664	60.3366	15.3128	39.4806	-1.52452	-0.292929	-0.553216
chr12:36835454-36838332	43.1073	35.2129	43.5695	11.5272	42.2992	27.8737	39.9406	14.4517	32.2478	-0.507419	-0.15847	-0.525982
chr14:113776700-113782093	66.2854	79.9656	86.8426	81.6408	66.511	46.4011	11.5268	42.9697	60.2679	0.20416	-0.373246	-1.42421
chr2:208271990-208288376	32.1571	22.4363	15.8536	11.5218	29.4717	19.5815	29.7391	20.4608	22.6527	-0.995847	-0.154379	-0.121042
chr6:3387761-3390883	18.7585	22.9876	15.3014	20.0565	17.5686	11.3628	36.5201	30.6594	21.6519	-0.239609	-0.529005	0.68638
chr6:24527463-24532334	15.3383	11.2762	515.245	434.799	77.9915	33.4775	63.9452	57.8492	151.24	5.15771	2.06636	2.19416
chr10:11515217-11517470	11.2642	27.6016	17.5273	25.11	15.0735	13.6652	20.8637	18.8815	18.7484	0.133615	-0.435506	0.0322794
chr7:11197628-11201325	22.9201	11.2316	48.1774	110.398	49.077	55.6431	82.7463	46.1028	53.287	2.21514	1.61651	1.91565
chr12:12847797-12855374	13.9849	20.563	65.2338	37.3953	11.2276	23.7361	23.3246	45.7123	30.1472	1.57077	0.0172598	0.99877
chr13:79086541-79106028	22.8172	40.6738	18.1173	11.0853	27.7514	26.3724	24.5285	31.2941	25.33	-1.12046	-0.230289	-0.185703
chr3:14913441-14921584	20.8121	12.7526	39.3931	36.4988	15.6625	11.0271	21.7119	13.0826	21.3676	1.177	-0.330667	0.0519145
chr1:207947097-207955246	13.4937	11.025	31.4217	44.0636	110.321	26.3185	410.965	83.8808	91.4362	1.62231	2.47842	4.33502
chr9:119161540-119168119	11.9551	10.9863	13.9435	27.9739	23.9954	21.7433	37.3821	18.7872	20.8458	0.869596	0.995462	1.29183
chr14:107617198-107618938	70.7869	52.999	59.6704	68.3836	57.8883	23.8571	10.925	39.5517	48.0078	0.0489053	-0.598638	-1.29416
chr6:134722858-134728701	65.4385	51.6113	10.9023	15.6271	63.2059	28.4087	63.52	49.9708	43.5856	-2.14146	-0.353473	-0.0445471
chr4:115404313-115408911	21.7996	11.4491	10.8845	12.4848	31.2496	20.7472	17.3249	23.4914	18.6789	-0.508683	0.645125	0.295847
chr5:113433054-113438662	10.8777	11.1082	44.3636	21.8062	19.4051	26.3566	32.774	15.9547	22.8308	1.58959	1.05756	1.14819
chr14:107584375-107588076	24.8694	20.9527	10.8651	12.4625	29.1142	15.0619	43.2351	29.3119	23.2341	-0.974006	-0.0527775	0.662872
chr3:120780367-120783303	16.3532	33.6164	26.8945	54.2293	28.5325	18.4398	21.1454	10.8386	26.2562	0.699075	-0.0892404	-0.6437
chr4:82144673-82147154	28.4962	60.3119	54.369	51.949	31.1966	50.2428	10.8028	42.3389	41.2134	0.259623	-0.124964	-0.740847
chr7:141117918-141123750	63.6879	34.1371	55.7531	21.2977	10.6534	24.1484	38.702	45.0374	36.6771	-0.344393	-1.49104	-0.224297
chr19:47256604-47260909	28.8382	18.6002	10.6094	12.1694	36.5526	27.5766	56.9965	62.9704	31.7892	-1.05836	0.434926	1.33851
chr14:104717815-104726288	10.4295	12.7761	24.3702	27.9156	34.8952	18.9981	14.4769	32.7785	22.08	1.17195	1.21563	1.02601
chr20:13212787-13216972	25.7399	14.72	15.9954	11.4663	13.7754	10.3939	14.3183	21.5736	15.9978	-0.559072	-0.743317	-0.172834
chr14:92131371-92150507	16.8297	23.7228	14.3714	10.3891	17.5512	12.7163	19.9991	15.799	16.4223	-0.71175	-0.422021	-0.179908
chr6:7192125-7195358	18.6532	22.8538	13.0609	14.9692	24.9611	27.1544	10.365	28.1404	20.0197	-0.566378	0.328358	-0.108294
chr2:52781310-52830428	10.2604	24.4773	11.4327	13.4859	90.6005	28.741	98.7751	49.726	40.9374	-0.479279	1.78052	2.0959
chr18:5021975-5025162	83.5044	74.3766	17.7711	30.5078	10.1617	73.8727	52.6196	47.7155	48.8162	-1.70937	-0.909786	-0.654011
chr5:112340595-112355251	14.4236	21.2093	10.0924	15.4289	34.7421	24.4838	20.0473	10.8806	18.9135	-0.481508	0.733018	-0.204301
chr10:37309455-37327993	43.4219	24.1812	20.0591	10.5602	21.1037	23.9472	16.4491	10.0818	21.2255	-1.14265	-0.585533	-1.34942
chr3:13387887-13393011	11.4224	12.5986	14.6335	18.3137	15.2819	16.5982	15.8897	10.0523	14.3488	0.45586	0.40836	0.110993
chr17:11841746-11856451	30.109	73.7743	10.0436	28.7715	40.2928	31.3205	35.8405	40.8529	36.3756	-1.42027	-0.536664	-0.437789
chr2:243709677-243719971	50.7314	93.0146	150.47	10.0378	34.0004	93.6252	34.8133	31.8389	62.3165	0.159122	-0.171604	-1.1088
chr1:62333296-62362553	47.3341	19.3228	27.7084	10.5694	42.2418	19.1964	43.7396	9.91731	27.5037	-0.800246	-0.117618	-0.31299
chr10:64957391-64976332	16.1554	9.89976	27.2755	14.0284	25.9362	12.7131	19.1062	22.3421	18.4321	0.664709	0.568873	0.669744
chr5:50691508-50713920	14.7542	22.596	25.8262	29.6	9.87176	26.8472	15.3724	13.9115	19.8474	0.569452	-0.0245908	-0.351008
chr4:116883168-116904635	33.8776	32.3039	9.86598	12.5767	15.1133	33.0541	23.5746	21.3035	22.7087	-1.56018	-0.458371	-0.560416
chr15:34474693-34480341	16.1042	9.86438	37.5978	26.9284	21.5512	39.0833	27.9611	40.4939	27.448	1.31312	1.22337	1.39839
chr3:108623886-108642753	15.7972	12.9051	14.316	16.4194	21.1348	23.3894	9.76314	19.8594	16.6981	0.0987349	0.633423	0.045529
chr12:13308308-13310662	26.7475	20.8569	36.8523	35.7558	9.76058	23.5772	16.9012	27.5129	24.7455	0.609036	-0.513937	-0.100077
chr14:83826529-83832165	86.9915	66.6139	42.2958	14.5432	9.70068	43.9682	40.2843	59.2386	45.4545	-1.43428	-1.51707	-0.626129
chr2:187500761-187509219	21.5835	17.623	33.6739	48.1809	9.6302	17.498	19.9519	18.0887	23.2788	1.06197	-0.5313	-0.0435529
chr4:170404653-170407607	21.5438	20.5325	22.3248	28.7991	9.60867	11.6048	16.6386	21.0659	19.0148	0.28099	-0.988027	-0.158271
chr16:23208995-23218424	9.54007	62.2674	11.876	13.6044	20.4079	24.6884	20.966	11.9938	21.918	-1.49475	-0.671125	-1.12343
chr16:81379433-81380300	9.50988	11.6444	44.5912	101.995	38.1956	104.251	118.532	59.7733	61.0615	2.79273	2.7514	3.07533
chr2:157254283-157319194	9.4399	11.2913	13.8383	10.1082	32.0465	19.0491	24.2933	28.9932	18.6325	0.208011	1.3014	1.36197
chr6:107116330-107118059	38.6293	47.3087	54.2638	20.7002	51.7096	9.39865	53.5485	38.849	39.301	-0.197098	-0.491929	0.104558
chr10:45732050-45750872	15.4896	9.49128	12.0281	15.5226	10.3618	9.37945	10.7729	9.7369	11.5978	0.141265	-0.339611	-0.284511
chr11:70618457-70629967	32.6897	37.1957	43.5513	21.8488	9.37269	16.9792	19.4766	20.5487	25.2078	-0.0956982	-1.40708	-0.804079
chr1:40941287-40945076	12.8509	15.7483	9.3577	10.7333	23.6414	9.7292	20.1065	24.2345	15.8002	-0.509425	0.222603	0.632667
chr14:32855457-32897228	25.8247	9.3377	118.535	76.9216	20.4121	39.0914	21.1395	32.4425	42.9631	2.47474	0.758941	0.607715
chr2:29769119-29791616	24.9522	27.9929	9.27308	12.4102	32.1721	17.6596	27.8933	16.6753	21.1286	-1.28791	-0.0874334	-0.24847
chr1:219966589-219968614	13.8004	21.1358	28.1776	13.8419	9.23343	12.5538	14.3805	13.0122	15.767	0.266336	-0.68124	-0.350931
chr7:31707476-31709385	9.21378	37.6314	28.6584	53.3871	16.4386	22.3446	25.6081	46.3337	29.952	0.808524	-0.272469	0.61893
chr10:108425268-108426589	52.9853	111.242	53.1579	70.9783	40.529	9.20722	10.4936	85.6394	54.2791	-0.40377	-1.72333	-0.77259
chr3:91041458-91054378	42.7315	31.4192	13.941	9.13702	18.2952	37.2712	11.8851	17.1912	22.7339	-1.68394	-0.416248	-1.35062
chr14:33647480-33650937	13.4889	22.7288	9.82288	15.7731	9.02372	14.2979	14.0692	10.599	13.7254	-0.500778	-0.635027	-0.554042
chr9:98384723-98394012	8.82113	10.8011	27.3951	11.7664	13.3356	21.3197	32.6694	22.1647	18.5341	0.996947	0.820587	1.48258
chr4:140564421-140594171	10.0519	20.5319	8.77818	13.4286	41.4644	11.1555	18.6472	12.6374	17.0869	-0.461767	0.782841	0.032685
chr17:43794396-43795493	62.1844	59.2376	48.4984	83.2789	73.9867	25.2017	38.3282	8.68593	49.9252	0.118072	-0.291787	-1.36886
chr1:5348359-5366035	8.65964	10.6043	20.2888	11.6055	11.5928	10.5415	11.9981	10.886	12.0221	0.727396	0.200381	0.248443
chr1:127090447-127096163	18.7804	8.62984	103.992	87.8662	62.8212	31.2964	62.0078	23.6107	49.8756	2.80725	1.77975	1.64321
chr1:153859894-153861857	31.0407	19.0166	21.724	20.7531	24.9213	48.9317	8.62706	31.2191	25.7792	-0.236895	0.561076	-0.32914
chr4:100484484-100498975	25.7022	15.7406	30.0569	8.60356	8.60037	15.6194	17.8267	32.311	19.3076	-0.100263	-0.774936	0.274774
chr13:96756332-96758484	8.58854	52.5865	40.2423	34.5295	57.4876	73.181	59.5003	43.1864	46.1628	0.289551	1.0949	0.747234
chr15:41600651-41603385	38.4898	41.9246	17.4463	8.57446	37.1938	38.8676	11.8921	40.3246	29.3392	-1.62779	-0.0802894	-0.622943
chr4:68578431-68581763	8.5659	12.5965	21.9576	16.0265	11.4607	10.3769	23.8247	12.9229	14.7165	0.843892	0.0453111	0.796147
chr1:140994358-140998221	22.3314	23.4568	18.584	12.7896	8.53655	32.847	15.5288	22.0591	19.5167	-0.545425	-0.145918	-0.284708
chr13:93913710-93937120	25.9573	8.50639	15.1784	34.7567	8.68578	31.5502	27.9678	45.933	24.8169	0.534977	0.223409	1.10051
chr1:190511601-190516388	10.6006	23.3819	22.2398	8.50141	39.7139	20.5527	23.582	23.9888	21.5701	-0.144618	0.826567	0.485284
chr19:22220939-22244737	34.8693	51.2487	48.9535	28.0195	18.6694	8.47937	29.0134	8.76699	28.5025	-0.161962	-1.66543	-1.18868
chr7:11120342-11145005	20.7556	8.47371	64.7505	27.7965	55.5635	42.0587	9.59467	26.0923	31.8857	1.66277	1.73979	0.287982
chr1:46369905-46376985	32.4434	36.9156	21.6113	30.9772	12.4028	8.42553	16.1084	26.2207	23.1381	-0.399336	-1.73554	-0.712433
chr8:33607845-33610341	25.48	8.51521	24.302	40.2525	21.6952	8.42179	12.881	40.7698	22.7897	0.925186	-0.174754	0.658268
chr6:6673643-6682090	12.2299	9.99214	20.1766	19.0627	8.18102	11.1063	12.7606	11.5318	13.1301	0.820308	-0.204339	0.128514
chr16:74071371-74075115	23.1578	8.10685	27.0161	35.3922	30.988	40.1215	22.9839	49.909	29.7094	0.997206	1.18551	1.22125
chr5:73803065-73805951	20.0397	20.4612	15.586	8.93291	13.4078	8.10133	9.28147	8.39784	13.026	-0.724059	-0.913005	-1.19589
chr8:82416533-82421825	17.7388	13.9569	13.2902	9.57767	18.074	14.8125	26.4762	7.98009	15.2383	-0.470965	0.0532083	0.12048
chr2:188136743-188138815	57.4137	14.0656	20.1317	46.112	23.0526	48.8235	7.96719	28.8708	30.8046	-0.109742	0.00798662	-0.956331
chr6:75621336-75626216	42.9793	17.028	17.3597	29.2006	7.96568	17.4479	26.7965	16.9513	21.9661	-0.366038	-1.23954	-0.455928
chr1:226596034-226599720	10.892	18.6857	25.3912	14.5588	8.74409	7.91944	9.08607	10.9548	13.279	0.433686	-0.827816	-0.561565
chr18:56365481-56373897	26.5264	12.531	14.497	9.38344	18.7914	17.0014	7.87386	22.5601	16.1456	-0.709766	-0.125927	-0.359914
chr7:61054857-61057876	15.073	7.91587	15.0588	14.3909	8.64327	7.82801	20.9567	16.2427	13.2637	0.357317	-0.480983	0.694344
chrX:62827047-62828058	49.8133	68.6418	43.6831	41.6829	41.6701	75.669	43.1919	7.82774	46.5225	-0.472607	-0.0136565	-1.21522
chr4:161757524-161768039	7.79966	11.1523	19.6744	11.2872	10.4346	17.3097	26.228	25.332	16.1522	0.708133	0.549844	1.44391
chr5:113984224-113985625	12.4682	7.63596	43.7354	8.34654	41.7198	68.1836	60.5405	23.5112	33.2676	1.37329	2.45067	2.06378
chr1:82244898-82405267	19.7655	10.3815	8.76818	10.0596	7.55528	9.11673	13.0946	23.6663	12.801	-0.679152	-0.854586	0.286158
chr3:106151171-106210247	20.5164	7.54335	14.3317	10.0491	20.1282	14.0738	9.51579	16.3361	14.0618	-0.202757	0.285579	-0.118232
chr17:63812977-63826409	16.9165	13.8217	14.5882	7.53241	14.2493	19.719	33.1289	13.3909	16.6684	-0.474642	0.144156	0.597812
chr8:33930303-33988475	7.69166	15.7109	205.992	198.661	14.8638	25.8673	10.7015	7.52121	60.8762	4.11195	0.799464	-0.360929
chr1:82003805-82026540	9.66199	7.89227	7.514	21.5337	34.4769	23.434	35.8022	8.09792	18.5516	0.726603	1.72201	1.3224
chr7:120108984-120150887	23.5752	17.8855	35.3014	40.4979	7.50972	20.3912	10.9319	29.6392	23.2165	0.87044	-0.571432	-0.0312921
chr9:95243276-95254935	22.5623	20.1076	19.1242	24.6734	27.4436	7.45603	8.55574	7.736	17.2074	0.0376331	-0.290007	-1.38908
chr1:86856308-86873257	48.9393	44.9589	42.9131	40.9498	16.3755	7.43357	67.8986	53.8329	40.4127	-0.163065	-1.97959	0.374533
chr3:59775829-59827941	25.3312	21.4093	10.1886	7.39122	33.7584	16.5767	8.09404	10.4832	16.6541	-1.41075	0.106892	-1.33114
chr5:9134587-9143797	15.2042	13.551	14.4908	7.3876	24.0405	20.0885	28.8382	29.5415	19.1428	-0.394316	0.617904	1.02164
chr4:67100279-67104353	7.34086	26.982	12.8495	9.81813	29.4698	17.81	35.6932	36.915	22.1098	-0.598536	0.462054	1.08096
chr16:69261312-69294350	21.0537	35.0153	21.0233	26.1242	30.1802	7.28602	48.1062	52.9379	30.2159	-0.250022	-0.581613	0.84971
chr18:2856552-2873403	54.9924	44.716	7.27398	16.3932	24.4207	22.6616	25.3884	7.79066	25.4546	-2.07483	-1.08253	-1.58744
chr15:39662939-39667702	13.0049	7.24441	11.0158	14.2167	68.0146	58.6991	49.3382	26.7545	31.036	0.31741	2.64563	1.90989
chr1:11834037-11840581	11.1919	12.1917	7.24206	8.30776	18.301	27.1072	36.3257	32.8314	19.1873	-0.588599	0.957456	1.56438
chr17:8982583-8985792	29.5197	19.7297	34.4213	7.17557	21.5448	13.0127	22.3805	13.4952	20.1599	-0.243631	-0.511107	-0.457099
chr1:213932319-213934615	11.623	7.12081	16.9441	38.8513	15.5525	24.6611	12.1151	7.30615	16.7718	1.57373	1.10127	0.0512218
chr1:122854592-122860305	14.2814	14.3212	16.9818	9.29444	10.3302	13.1552	14.6573	7.05222	12.5092	-0.122387	-0.284382	-0.397818
chrX:28577268-28583900	32.8635	18.5857	35.3683	23.6564	13.53	12.2566	7.02806	31.7814	21.8837	0.19817	-0.996527	-0.40674
chr5:138677592-138684921	40.0577	7.00974	60.196	38.3002	45.9537	83.4216	87.3523	64.7462	53.3797	1.06534	1.45876	1.6922
chr2:60779191-60783463	6.9676	11.3839	67.6856	49.6737	15.5379	14.0738	22.6018	11.6795	24.9505	2.67696	0.690269	0.901524
chr6:24336222-24342776	29.4813	12.751	32.3307	20.8584	6.9608	12.6052	14.47	8.72098	17.2723	0.332784	-1.11	-0.864783
chr8:65586739-65588151	27.674	20.3397	174.638	162.98	29.6304	33.6143	15.3628	6.95804	58.8997	2.81387	0.397498	-1.10505
chr4:157773269-157786363	19.0762	19.1265	16.1654	6.95281	27.8432	29.4122	28.9401	21.8025	21.1649	-0.724645	0.583737	0.409523
chr17:504487-507331	30.949	18.9564	12.0524	27.6121	6.90331	31.3187	7.16012	19.4538	19.3007	-0.331348	-0.384792	-0.907015
chr11:38781474-38816884	11.546	8.0852	17.2959	15.4297	35.3094	21.9786	6.88168	10.3684	15.8619	0.737271	1.54508	-0.186545
chr1:212287184-212290700	65.3798	40.0442	19.0998	7.29219	14.5836	19.8523	22.6851	6.84933	24.4733	-1.99803	-1.61422	-1.83573
chr7:18390117-18407071	25.514	25.0041	11.9225	6.82879	13.6584	49.5702	35.4174	19.245	23.395	-1.42981	0.323777	0.113748
chr3:160045062-160047173	27.674	6.77992	45.2766	44.4492	29.6304	26.8915	7.68138	34.7902	27.8967	1.38085	0.714142	0.30183
chr3:150039425-150043948	13.8169	13.854	17.5564	26.8531	6.72204	9.12695	38.439	20.5292	18.3622	0.682499	-0.803979	1.09157
chr1:175528427-175559800	6.65445	8.1505	23.3499	17.8218	17.8138	8.08919	9.22976	8.36548	12.4344	1.47557	0.807039	0.249106
chr6:24342923-24362857	24.5752	34.2909	32.8036	18.7728	6.65	25.5639	24.4022	13.2601	22.5398	-0.190726	-0.869754	-0.644316
chr7:79459379-79485461	25.2851	19.0343	8.76805	14.5723	17.3771	18.476	6.59399	14.8919	15.6248	-0.925112	-0.30584	-1.04455
chr11:81836626-81838868	9.81309	12.0214	17.1933	6.56562	26.2657	23.8286	20.4353	18.5049	16.8285	0.12186	1.19804	0.834651
chr20:3252444-3265340	16.8449	17.2002	6.54795	7.50719	18.783	27.2291	50.7262	52.9432	24.7227	-1.27635	0.434566	1.60647
chr19:11470041-11473417	12.1474	8.50629	14.1541	6.95742	6.96542	23.1249	9.65309	6.54508	11.0067	0.0316309	0.5429	-0.350569
chr10:109097345-109103220	12.2023	13.5947	6.45959	13.3389	13.3569	13.4326	20.0612	19.5248	13.9964	-0.381813	0.0544644	0.617787
chr3:121822386-121823990	10.5451	6.45886	12.3208	14.1129	14.1129	32.0158	7.31847	13.2568	13.7677	0.636508	1.43979	0.275041
chr5:59583033-59587626	14.0224	6.44385	12.2542	9.36989	16.4161	21.2343	39.0002	8.8145	15.9444	0.0793926	0.879418	1.22421
chr1:65154259-65166169	26.4428	19.4353	18.5374	14.1558	7.07789	6.42266	14.6812	6.6485	14.1752	-0.488815	-1.76479	-1.10494
chr11:88683071-88695152	10.1354	14.1159	10.7255	13.5381	16.0245	13.9403	6.41112	12.7425	12.2042	0.000731534	0.305207	-0.340445
chr14:46286196-46287505	45.6138	37.2519	59.2067	33.9119	61.0456	24.6164	63.3201	6.37149	41.4172	0.168294	0.0478803	-0.24979
chr2:244035454-244057788	18.1519	6.35492	12.094	13.8668	27.7578	22.0031	28.836	16.3003	18.1706	0.0831515	1.02183	0.881105
chr7:140919626-140930441	6.33987	15.5309	14.8271	33.9542	8.48564	15.4102	26.3847	7.97005	16.1128	1.15732	0.127755	0.651506
chr8:48299554-48381370	113.492	22.1081	6.33331	11.2972	36.8101	12.7375	51.3575	14.6013	33.5921	-2.94321	-1.45247	-1.03972
chr6:96339975-96343944	25.0257	24.5258	17.5402	6.69783	13.3969	30.3864	13.8966	6.29224	17.2202	-1.03166	-0.178548	-1.29537
chr13:109725156-109743493	23.3507	17.8618	6.28881	7.82827	19.5092	17.7042	8.77696	11.0557	14.047	-1.54564	-0.14726	-1.0552
chr2:225301380-225310534	13.5093	22.072	13.1227	30.0963	9.03775	30.0145	6.26053	28.3064	19.0524	0.280546	0.134286	-0.0417267
chr7:135407643-135431525	7.18574	7.15561	38.1628	43.7914	7.81067	14.1331	6.24986	12.9866	17.1845	2.51464	0.613631	0.423662
chr3:81703300-81727396	26.9721	22.0341	68.1203	39.0578	18.0444	38.1345	6.24978	16.9547	29.446	1.12897	0.197064	-1.07856
chr9:64063711-64066513	36.686	19.6538	6.24548	28.6274	7.15374	12.9872	22.0473	20.1665	19.1959	-0.692049	-1.48402	-0.41644
chr11:39101904-39109288	6.24145	9.56086	21.8145	27.1068	10.4383	24.5707	30.3818	21.5788	18.9617	1.63033	1.14759	1.71728
chr7:99923473-99946849	17.7817	6.22532	8.88516	20.3756	10.1968	21.5535	7.06217	19.1615	13.9052	0.285511	0.403314	0.127413
chr17:6771019-6779997	9.31002	8.55611	16.28	6.22233	6.22819	11.2834	25.8873	23.4103	13.3972	0.332847	-0.0289171	1.46429
chr1:50826238-50827395	15.9139	38.9889	6.19802	28.3979	14.1989	6.44228	14.7258	20.0062	18.109	-0.666278	-1.41135	-0.660614
chr9:93465178-93475932	7.2021	6.17718	20.1362	9.6234	20.2513	16.5741	28.0774	14.4942	15.317	1.15335	1.4607	1.66989
chr8:36396913-36398713	58.6037	23.9307	22.817	45.7443	58.8218	47.4339	54.2403	6.13949	39.7164	-0.267601	0.364473	-0.45093
chr3:4898352-4900971	35.2723	18.5183	23.5452	13.4862	13.4872	6.1184	27.98	25.3387	20.4683	-0.538605	-1.45609	-0.0127125
chr7:138559853-138585359	12.6588	6.10448	7.25233	6.65561	9.99652	10.5919	15.6167	13.578	10.3068	-0.432003	0.133921	0.637794
chr7:26984523-26996285	6.10106	8.26222	16.6899	30.9968	12.6704	8.41094	31.5522	14.4087	16.1365	1.7312	0.553581	1.67802
chr3:156718473-156727431	6.7899	31.0103	22.9983	6.05057	18.1695	29.4332	22.0259	18.1995	19.3346	-0.379912	0.33265	0.0897129
chr19:55878218-55880566	14.7612	6.02768	11.4947	19.7526	6.58496	11.948	6.83093	18.5571	11.9946	0.58792	-0.165719	0.288336
chr1:12430777-12485729	19.1192	8.07867	25.1499	18.4437	143.735	6.01925	61.7167	12.3786	36.8301	0.680623	2.46103	1.44589
chr1:165181860-165237452	32.326	23.7672	17.5831	11.5222	23.0677	7.83447	5.99256	21.6748	17.971	-0.946544	-0.860118	-1.01964
chr10:76390063-76391510	44.7423	38.3695	31.3463	23.9443	5.98764	10.8612	37.278	44.9986	29.691	-0.588019	-2.3024	-0.0145711
chr5:48262600-48274304	13.9848	11.8653	28.815	35.9318	14.3923	18.2366	5.98615	9.46723	17.3349	1.32464	0.33598	-0.742247
chr3:29989756-30001771	52.1142	52.2354	27.6656	25.3574	44.3828	23.0057	52.6231	5.95598	35.4175	-0.976735	-0.630851	-0.832968
chr10:90529186-90541745	44.2687	33.3149	22.3347	5.91727	36.3626	48.2828	35.7237	41.7415	33.4933	-1.4574	0.12568	-0.00220337
chr6:7394804-7416311	5.81154	28.4748	20.3789	7.77949	15.5563	21.1811	24.1928	14.6118	17.2483	-0.284069	0.0996156	0.178594
chr3:123431357-123434210	5.79866	7.10294	13.5556	15.5244	23.2827	14.0893	8.04644	21.8692	13.6587	1.17248	1.53441	1.21335
chr3:153543011-153547652	6.88505	19.6858	16.0517	18.4067	15.3538	11.1254	12.7625	5.77058	13.2552	0.375011	-0.00498484	-0.519742
chr20:7722376-7753279	19.7487	11.3514	13.1005	5.7022	11.3585	29.5443	31.4558	19.6731	17.7418	-0.725979	0.39528	0.71722
chr5:134658777-134663829	11.7108	11.4814	21.8236	12.5176	9.40055	5.67224	16.2909	7.3613	12.0323	0.566301	-0.621693	0.0283347
chr16:29960314-29962853	5.63012	34.4831	13.1599	7.53608	75.3523	68.3911	23.4398	49.5451	34.6922	-0.954727	1.84135	0.86352
chr6:59950786-59958981	26.6282	18.8925	14.6932	5.61812	16.8755	28.856	7.79732	19.3816	17.3428	-1.16424	0.0066655	-0.744035
chr3:171316849-171336837	9.57851	5.59023	35.5731	28.0254	17.6958	20.9786	19.0422	18.9237	19.4259	2.06789	1.35028	1.3236
chr14:18752778-18783025	15.4617	5.77374	5.48604	8.81164	67.4665	18.2532	125.729	24.2245	33.9008	-0.570693	2.01315	2.81997
chr11:64786983-64790752	5.44584	6.67403	10.5786	14.5602	9.7169	8.79826	17.6756	6.84711	10.0371	1.05254	0.611333	1.01674
chr6:110906782-110921840	36.9154	15.8874	6.71215	7.69931	11.5633	15.7021	19.1045	5.43292	14.8771	-1.8734	-0.953543	-1.10563
chr6:29517898-29525492	44.3252	16.2909	31.0531	59.3016	53.3862	5.37983	18.4657	16.7172	30.615	0.575899	-0.0447186	-0.784827
chr6:3818056-3838341	5.31133	13.018	64.9611	53.2272	7.10605	16.0813	5.54089	20.0324	23.1598	2.68886	0.339184	0.480484
chr5:58163300-58177385	38.8905	67.9308	21.5052	24.5137	24.0921	5.28989	31.1682	22.2556	29.4557	-1.2149	-1.8622	-0.999645
chr8:4551730-4560512	30.7956	26.4199	28.6814	46.8961	17.3036	35.0412	5.14221	17.0355	25.9144	0.401551	-0.12836	-1.3673
chr4:144953747-144985765	5.07748	12.4409	23.7283	20.3862	6.79551	38.3435	28.1963	34.0402	21.126	1.33238	1.36551	1.82889
chr8:99958256-99963160	25.5316	33.5221	48.8771	24.3729	34.1603	28.7225	5.07201	16.0493	27.0385	0.310801	0.090638	-1.48333
chr12:22373882-22379737	8.34189	10.2199	9.73823	16.7389	22.3265	5.06143	40.5496	10.4872	15.433	0.512411	0.561204	1.4592
chr7:130158737-130163894	10.3366	5.04279	16.555	15.5383	15.5581	9.38879	5.72358	6.49768	10.5801	1.06127	0.697862	-0.331605
chr8:62546407-62567797	21.5242	5.27393	5.02593	11.5181	11.5217	15.6732	17.935	21.6475	13.7649	-0.695822	0.0212038	0.56273
chr10:62909995-62911451	5.02438	12.31	17.6078	6.72362	20.1725	24.4028	6.97491	25.2656	14.8102	0.489184	1.36261	0.895238
chr10:1563389-1567731	12.8405	5.24373	4.99704	5.72599	17.1835	15.5831	23.7766	10.7618	12.014	-0.75402	0.857494	0.933469
chr8:54241177-54245300	22.2096	49.887	12.9589	59.4098	4.95335	26.9425	5.14224	9.30712	23.8513	0.00543463	-1.17656	-2.31893
chr1:245360301-245370047	38.2995	39.7738	18.513	27.1179	8.50945	29.9289	4.91176	22.9893	23.7555	-0.774818	-1.02228	-1.48451
chr3:5552657-5561753	27.1741	68.7408	4.85605	33.1819	66.0918	37.4315	89.5685	43.3584	46.3004	-1.33432	0.110129	0.470806
chr1:47558905-47570421	27.8767	34.1551	28.4599	32.621	18.6515	67.6241	4.84133	13.1422	28.4215	-0.0222867	0.475945	-1.78633
chr10:59721940-59725259	12.2157	7.48458	4.74563	5.44239	24.5165	14.8016	31.1393	15.3576	14.4629	-0.951342	0.996977	1.23892
chr19:52991282-53010509	11.5801	4.72923	40.5467	41.3045	27.611	14.0494	16.0883	11.3756	20.9106	2.32731	1.35298	0.751839
chr9:97398684-97412679	12.2215	7.90364	4.72529	5.41507	11.6328	35.3012	16.9012	15.2577	13.6698	-0.98889	1.22163	0.676219
chr15:103295295-103306960	16.3959	10.0756	10.9289	4.69424	8.06088	11.3457	11.1731	16.1917	11.1083	-0.760756	-0.447894	0.0478814
chr2:56889104-56890822	22.84	4.66386	35.5409	25.4578	20.376	9.23642	15.8637	28.7139	20.3366	1.14914	0.106568	0.696685
chr2:94145368-94196509	30.1751	24.6478	11.7346	13.451	8.97293	20.3314	4.65855	37.9356	18.9884	-1.12218	-0.903665	-0.364123
chr15:1491367-1618151	18.9506	4.64359	8.84647	10.1388	15.2155	18.3923	52.6496	38.1187	20.8694	-0.313551	0.510364	1.94376
chr18:28755024-28758332	11.9324	9.74606	4.64255	31.9222	10.6452	19.304	11.0493	5.00035	13.0303	0.754191	0.466255	-0.43372
chr2:235049337-235052642	4.62456	28.3272	5.40055	12.3751	6.18889	11.2273	19.2637	5.81381	11.6526	-0.890453	-0.919926	-0.393961
chr4:15505206-15519537	6.58898	6.45983	4.60497	7.04329	14.1047	14.3637	23.8291	4.97026	10.2456	-0.163804	1.12544	1.14212
chr1:140891599-140898596	18.9506	4.64359	8.84647	5.06939	30.431	4.59808	26.3248	9.52967	13.5492	-0.761702	0.570121	0.603721
chr5:4500826-4515113	10.894	7.41707	28.1966	19.4077	9.71666	19.0559	5.05136	4.56537	13.0381	1.37838	0.651977	-0.929098
chr18:46002701-46023525	11.5929	11.8385	4.50334	10.3294	72.3846	4.68201	96.7204	34.0076	30.7573	-0.659658	1.71766	2.48005
chr7:37810310-37812151	32.8724	4.47503	12.7865	14.6551	53.7637	48.7375	20.2966	9.18364	24.5963	-0.444644	1.45656	-0.341261
chr11:79215924-79237004	6.56821	4.33474	22.6394	18.8948	26.0226	21.0948	9.84457	14.9275	15.5408	1.92958	2.11154	1.184
chr4:848550-870720	4.27667	20.9578	4.99294	5.7213	17.1695	5.19011	11.8786	10.753	10.1175	-1.23587	-0.174501	-0.157057
chr7:77105880-77114159	20.7554	8.47668	16.1442	4.6262	9.25786	4.19568	14.4185	8.69775	10.8215	-0.493023	-1.11957	-0.338645
chr1:131688103-131690120	10.3367	8.44319	12.0601	32.2552	13.8319	4.17906	4.78721	8.66337	11.8196	1.23862	-0.0603135	-0.48152
chr8:44301597-44310042	6.22659	9.5381	7.25417	16.6414	4.16537	9.42773	23.8147	17.6133	11.8352	0.600046	-0.213822	1.39391
chr16:81658046-81660563	4.15768	10.1875	14.5607	11.1237	11.1278	5.04529	28.8721	10.4538	11.9411	0.840326	0.173029	1.45491
chr4:86698112-86833259	16.8817	4.1359	30.508	56.8284	17.4971	27.7508	18.1692	16.4388	23.5262	2.05499	1.10625	0.719508
chr3:93748690-93757982	10.4886	14.9954	4.0738	16.3534	14.0333	8.47096	26.741	17.5819	14.0923	-0.3191	-0.179394	0.798461
chr1:238869868-238899230	22.5169	3.94128	18.7618	4.30143	38.7388	11.7026	53.6374	20.2199	21.7275	-0.198119	0.930894	1.48103
chr1:50025329-50028129	23.402	50.1801	20.4697	3.91123	19.5711	28.3736	4.06543	44.1311	24.263	-1.5936	-0.617984	-0.610426
chr4:1967449-2053628	31.1919	78.7191	7.10605	4.07317	16.3045	11.081	54.8582	3.82966	25.8954	-3.29744	-2.00485	-0.905202
chr1:21979559-21984557	57.4463	63.6862	149.925	138.977	58.565	82.9061	3.80216	20.6346	71.9928	1.25399	0.223921	-2.30946
chr10:84915530-84925468	24.2095	14.3889	28.2371	3.79644	32.395	13.7701	16.8217	22.8258	19.5556	-0.268958	0.258262	0.0386889
chr7:97702224-97706573	7.78092	3.81411	12.691	6.23866	27.0668	3.76997	32.4649	11.7387	13.1956	0.707142	1.41115	1.93066
chr18:81951987-81964947	9.60874	16.6014	3.73624	8.73507	20.7753	7.86361	36.1581	8.24668	13.9656	-1.07151	0.127852	0.76059
chr10:73256579-73278699	31.3897	13.7749	6.20434	11.0735	11.0764	19.3465	54.2766	3.72974	18.859	-1.38627	-0.570035	0.361018
chr6:122974835-122982941	12.1178	3.7125	5.29392	18.217	10.1329	16.5124	8.42683	20.9476	11.9201	0.570642	0.751192	0.891872
chr3:121001964-121083236	18.3612	9.64358	16.8044	15.7719	15.7921	11.1185	3.64857	9.89316	12.6292	0.21815	-0.0574985	-1.04826
chr2:104691508-104698190	8.55095	8.73255	14.9417	19.0436	11.4404	12.0828	11.8934	3.58346	11.2836	0.975515	0.444689	-0.159283
chr7:41282384-41289255	5.67899	10.4377	9.93414	7.59288	30.3956	17.2126	23.6786	3.56978	13.5625	0.121025	1.56265	0.757615
chr8:79119561-79123893	17.3478	3.5427	10.1158	7.73155	11.6063	10.5163	12.0549	14.5396	10.9319	-0.227137	0.0826739	0.348281
chr18:44648849-44653189	53.3319	32.6792	39.934	84.8333	44.1706	36.907	3.53261	23.9463	39.9169	0.536645	-0.0852195	-1.6462
chr7:142939933-142944169	22.7407	3.48303	16.5749	7.60114	3.80358	31.0164	23.7043	10.721	14.9556	-0.117295	0.409042	0.392596
chr14:103329129-103337937	17.2619	18.1302	5.74993	6.59309	16.4978	35.8668	3.42799	6.20044	13.716	-1.51973	0.565164	-1.87805
chr10:102746003-102755927	21.166	17.2907	10.9663	9.43118	15.7336	8.55075	3.26943	11.8266	12.2793	-0.914844	-0.663208	-1.34907
chr19:34706304-34709063	22.8499	19.5998	21.3087	18.3262	18.344	24.9227	3.1767	11.4908	17.5023	-0.098983	0.0275027	-1.53313
chr6:92008389-92011255	20.5112	19.5486	31.8793	24.371	24.3948	24.8574	3.16841	28.6518	22.1728	0.489706	0.298033	-0.332212
chr9:119947851-119952156	3.131	13.4293	14.5909	12.5521	6.28359	11.3777	15.2409	11.809	11.0518	0.712851	0.0928619	0.707894
chr19:59754114-59758994	18.1631	16.2658	3.09543	9.87446	28.4198	14.9222	11.0707	21.1348	15.3683	-1.40845	0.332146	-0.096313
chr16:83807755-83810479	11.3703	8.35975	7.95247	3.03975	15.2136	16.5355	6.32306	11.4358	10.0288	-0.843912	0.686321	-0.151856
chr20:22261315-22264195	4.82504	17.7372	25.3127	22.5751	38.7361	20.468	20.1226	3.03301	19.1012	1.08575	1.39179	0.0374515
chrX:2055966-2058543	18.49	16.9928	18.8597	27.8055	21.6473	2.80105	6.42631	11.6228	15.5807	0.395227	-0.537383	-0.975192
chrX:75562806-75611210	17.2244	12.1756	8.26764	2.76201	12.2064	10.3504	13.2237	12.6184	11.1036	-1.41443	-0.382254	-0.186093
chr1:178431311-178457703	8.04637	2.72676	17.4521	15.1612	8.82776	6.08833	16.258	6.66348	10.153	1.59802	0.469432	1.08926
chr5:171236042-171245180	10.9789	2.69068	10.2377	8.80504	11.7518	15.9654	36.6338	22.0843	14.8935	0.478272	1.01981	2.10284
chr13:99060457-99063730	19.9479	19.5555	13.9487	21.3292	2.66898	21.753	8.32105	17.555	15.6349	-0.163212	-0.693797	-0.610359
chr19:945121-948723	13.8946	12.1619	4.62658	2.65298	18.5907	4.81012	38.6402	19.9639	14.4176	-1.83972	-0.155084	1.16936
chr14:33613899-33617629	12.3746	12.6366	9.61497	5.51327	13.7975	24.9908	2.86764	2.5929	10.5485	-0.72533	0.633047	-2.19546
chr2:187564785-187570731	2.58161	4.74564	16.5387	8.62367	12.0888	7.81621	14.3639	16.2282	10.3733	1.77992	1.44179	2.06182
chr17:79722994-79728069	6.30668	2.57607	191.115	115.204	42.1914	17.8316	46.7664	42.2868	58.0347	5.10788	2.75644	3.32559
chr2:58115868-58124716	7.39008	11.3211	13.9839	11.1071	11.1227	22.3689	2.57038	12.7751	11.5799	0.423269	0.839899	-0.286087
chr6:129279838-129282827	2.52552	12.3785	8.83353	10.1287	10.1377	21.4283	21.0639	12.7003	12.3996	0.347427	1.08267	1.17979
chr6:30412791-30489126	17.3632	22.4341	10.6664	2.44668	34.4057	15.5256	83.0458	32.8568	27.343	-1.60166	0.327274	1.54217
chr20:42750540-42770266	14.8448	24.1943	2.40286	9.68086	32.8666	24.3001	28.6755	5.52117	17.8108	-1.69186	0.550255	-0.191064
chr7:121098687-121111889	14.1034	17.2824	2.3481	18.8501	8.08716	14.6475	11.2057	2.53297	11.1322	-0.56617	-0.465219	-1.19187
chrX:53916857-54014111	13.3725	20.4843	35.0568	37.9754	15.6552	10.1245	2.32466	8.40604	17.9249	1.10909	-0.39321	-1.6577
chr7:12871294-12875665	11.4449	10.0181	20.9542	34.9589	2.18752	5.94165	9.09533	6.16658	12.5959	1.38133	-1.40067	-0.491916
chr15:19880900-19903941	8.05907	11.8513	11.2674	2.15394	23.7215	3.90489	26.8995	12.1583	12.502	-0.568991	0.472527	0.972091
chr4:77413671-77452236	2.15152	2.63645	2.50774	11.5032	11.5149	13.0359	20.9395	24.344	11.0792	1.54907	2.35828	3.2415
chr4:87257675-87277831	11.3386	15.88	13.2105	10.8231	8.66876	11.7728	6.7584	2.03643	10.0611	-0.17954	-0.413088	-1.62987
chr1:94834179-94840706	28.4429	17.4279	12.8868	10.5581	19.0273	17.2265	2.19764	1.9866	13.7192	-0.968302	-0.339444	-3.45454
chr10:47691112-47697766	6.30161	15.4448	9.17709	14.7368	8.43112	1.90829	28.4834	17.8255	12.7886	0.137072	-1.07262	1.09051
chr3:93418452-93422813	14.5332	15.831	1.88138	2.15793	21.605	11.7364	8.98311	6.09043	10.3523	-2.91019	0.134943	-1.01035
chr8:102186189-102192259	13.3529	13.0911	12.4431	16.0579	10.7189	17.7889	1.85733	18.4662	12.972	0.108072	0.108416	-0.379789
chr2:139370606-139419752	15.7886	24.6256	3.34202	5.75191	15.3628	10.4287	25.9527	1.80227	12.8818	-2.15189	-0.647967	-0.542116
chr7:70253419-70272101	60.4625	66.9185	46.9753	1.79522	22.043	40.6667	71.8416	78.8758	48.6973	-1.38507	-1.02239	0.242696
chr14:107517172-107558414	9.8151	1.62149	9.56461	10.8465	7.32062	3.34081	30.6393	28.3602	12.6886	0.835698	-0.101256	2.36705
chr12:37826750-37837870	5.76874	9.42646	13.4354	6.4225	1.2863	4.65647	24.077	21.7578	10.8538	0.386097	-1.35441	1.59283
chr13:97434347-97446254	28.9044	38.7993	2.67032	1.22566	55.2408	26.0997	23.6234	16.1509	24.0893	-4.11918	0.264739	-0.767398
chr4:17323810-17331198	3.04354	2.79755	45.1814	45.7405	2.03589	8.29025	1.05868	0.956603	13.6381	3.96032	0.821992	-1.53526
chr8:75420459-75429609	13.1172	13.5378	4.01888	0.922243	14.7778	12.5362	18.2518	16.4913	11.7067	-2.4315	0.0352344	0.38232
